# Supplementary material for: Efficient subcarrier allocation for smart grid communications in neighborhood area networks
Source: PLoS One. 2025 Nov 7;20(11):e0334161. doi: 10.1371/journal.pone.0334161 (PMC12594412; doi:10.1371/journal.pone.0334161)
Supplement: S1 Data — (ZIP) [file pone.0334161.s001.zip]

Archive with 2 entries (2 files):
- smart_grid_performance_comparison.csv
- subcarrier_frequency_spectrum.csv
