# Supplementary material for: Efficient subcarrier allocation for smart grid communications in neighborhood area networks
Source: PLoS One. 2025 Nov 7;20(11):e0334161. doi: 10.1371/journal.pone.0334161 (PMC12594412; doi:10.1371/journal.pone.0334161)
Supplement: S1 Data — (ZIP) [file pone.0334161.s001.zip › smart_grid_performance_comparison.csv]

time_point	method	throughput_mbps	latency_ms	energy_consumption_j	interference_reduction_percent	network_load_factor
0	Conventional_OFDMA	109.80986537512106	17.67311087100168	56.26000308868153	13.217672210214417	0.5943785272413618
0	Dynamic_Subcarrier_Allocation	130.29261551778467	14.468878760891926	45.41995486311883	14.875149636837355	0.5943785272413618
0	Proposed_AH_MORO	150.05181939038823	9.5641993154892	37.33917227382604	20.462284843436315	0.5943785272413618
1	Conventional_OFDMA	95.14584780549845	17.081166451922428	54.05552008155815	13.412997368738072	0.5870596601635207
1	Dynamic_Subcarrier_Allocation	138.16715367835897	14.420412083608092	46.505785436984766	15.741202091884565	0.5870596601635207
1	Proposed_AH_MORO	150.34890323860077	12.514419386160224	43.30145866418877	19.383531243369514	0.5870596601635207
2	Conventional_OFDMA	103.70854091402302	19.290784696390837	51.21104025018422	12.073172689272605	0.6518414469506258
2	Dynamic_Subcarrier_Allocation	130.28063313448868	14.907835673609355	43.27627269813944	15.00218389682571	0.6518414469506258
2	Proposed_AH_MORO	145.00942950342355	11.234240908995213	38.602653948871904	20.244182420715745	0.6518414469506258
3	Conventional_OFDMA	103.30915077989907	18.65016732065787	52.98700867599748	12.490197391999985	0.63366922298611
3	Dynamic_Subcarrier_Allocation	129.52608799967632	15.184511684995947	43.54550457009227	15.27601439576849	0.63366922298611
3	Proposed_AH_MORO	144.7237613513361	11.59609559117729	41.343674849007435	19.265385355559	0.63366922298611
4	Conventional_OFDMA	102.01668299743532	20.6716592553262	53.502724830067535	12.035586177059177	0.7197947200569143
4	Dynamic_Subcarrier_Allocation	128.14768021198776	14.818997921530812	46.47368504639799	14.610168693777247	0.7197947200569143
4	Proposed_AH_MORO	144.0782453701535	13.715412779424025	42.48615715403682	20.748203253431168	0.7197947200569143
5	Conventional_OFDMA	91.8084506769391	18.298234740847608	54.36253323060746	12.572560969684949	0.7749213086366668
5	Dynamic_Subcarrier_Allocation	116.92476417377819	17.26291064721251	46.7129571032914	14.302244771269049	0.7749213086366668
5	Proposed_AH_MORO	138.83649491903486	12.058581879552001	40.14362164711392	21.978656644745904	0.7749213086366668
6	Conventional_OFDMA	100.86840202675353	18.661154082017877	57.86355240837645	12.251329327879843	0.7808309529337597
6	Dynamic_Subcarrier_Allocation	114.38521280045737	15.397183541779896	48.200586467171405	15.13817852112106	0.7808309529337597
6	Proposed_AH_MORO	133.13697054301423	13.546975309764923	40.14540458087104	20.99508828045886	0.7808309529337597
7	Conventional_OFDMA	95.05853573996988	20.90882044961684	54.26282064757595	12.54963403742925	0.7330687191934047
7	Dynamic_Subcarrier_Allocation	122.85761989686803	16.78684122954638	48.97637539161957	16.29157745705774	0.7330687191934047
7	Proposed_AH_MORO	148.86496348453963	12.29664988358861	42.7687200417719	20.246185440184068	0.7330687191934047
8	Conventional_OFDMA	95.04850667214953	19.294719562194317	49.53647404582457	11.706709166581085	0.800790852396509
8	Dynamic_Subcarrier_Allocation	121.60440994128906	15.665809569340265	47.310852567205316	13.772500352451713	0.800790852396509
8	Proposed_AH_MORO	147.18568779781916	12.022777002708615	39.44059942655294	19.603882627317372	0.800790852396509
9	Conventional_OFDMA	100.86572776020733	18.855174132925615	53.63780377308521	11.92539246583569	0.8102470467579421
9	Dynamic_Subcarrier_Allocation	124.5620447047478	17.806686058240185	46.33364875298773	14.330858391328514	0.8102470467579421
9	Proposed_AH_MORO	140.20882840566148	11.992980320830583	38.550459314421786	19.14779870562521	0.8102470467579421
10	Conventional_OFDMA	92.22398970328217	19.172305498815142	54.421004415277444	12.325182708364187	0.8289371209518237
10	Dynamic_Subcarrier_Allocation	115.74486125690512	15.851110859176542	47.12184271968116	13.894854196071368	0.8289371209518237
10	Proposed_AH_MORO	138.11627207664785	14.874854269203011	36.41536550199124	20.103620665330713	0.8289371209518237
11	Conventional_OFDMA	93.7856387427744	17.621052920264745	55.18761081741061	10.963760943543445	0.8209411178217216
11	Dynamic_Subcarrier_Allocation	123.58784679262105	14.540351602402367	48.54648723147784	14.75832669288531	0.8209411178217216
11	Proposed_AH_MORO	134.42353352103865	13.024583079334267	39.860717858493665	20.994387165337344	0.8209411178217216
12	Conventional_OFDMA	92.97805269269459	19.940592709817356	53.73099933006799	11.516560832935626	0.8615337062386194
12	Dynamic_Subcarrier_Allocation	126.5570313042226	16.629325065621256	48.04460430989042	15.41524339912416	0.8615337062386194
12	Proposed_AH_MORO	131.8754065694214	13.295327629127787	43.519623445685326	20.117797281917102	0.8615337062386194
13	Conventional_OFDMA	93.4531751298221	19.44474701456533	54.750462094191974	11.105452344473452	0.8424227747918124
13	Dynamic_Subcarrier_Allocation	109.84634270511154	15.690983676972428	42.43916362426976	13.410702811453593	0.8424227747918124
13	Proposed_AH_MORO	135.3717928619123	11.508526626314701	44.225699281791144	19.8494196375376	0.8424227747918124
14	Conventional_OFDMA	103.20356465264557	19.8808825368297	51.2671301405943	12.070428280695415	0.8266294218234242
14	Dynamic_Subcarrier_Allocation	124.98300969322042	16.467410227163036	46.066348731774696	15.909091376358939	0.8266294218234242
14	Proposed_AH_MORO	135.36343611466415	10.140000432888787	39.41422975828276	19.9308637444485	0.8266294218234242
15	Conventional_OFDMA	102.698979677955	19.662665980285787	53.94305346979129	12.191117646361072	0.8447043588487765
15	Dynamic_Subcarrier_Allocation	112.31844822516291	14.83055866989958	50.55887666536615	15.91530175239206	0.8447043588487765
15	Proposed_AH_MORO	136.45839324737096	13.023912018633489	37.883419834166055	19.38982000031388	0.8447043588487765
16	Conventional_OFDMA	96.10295320459167	18.67066164383756	53.77164306593906	12.864937757480154	0.8180481796271873
16	Dynamic_Subcarrier_Allocation	119.89270312063701	14.213401954997563	44.942233948383645	14.96977772227574	0.8180481796271873
16	Proposed_AH_MORO	149.9600556399339	13.736150741716475	42.57756167191962	19.5766842909427	0.8180481796271873
17	Conventional_OFDMA	106.17264470017902	19.426233055908767	51.88834044109778	12.02416697758903	0.7577718173243772
17	Dynamic_Subcarrier_Allocation	124.01572443386769	15.450957313779584	47.665467527420496	15.682932307853049	0.7577718173243772
17	Proposed_AH_MORO	139.17886846348088	13.478057101516532	40.89098900855127	20.32718680574974	0.7577718173243772
18	Conventional_OFDMA	103.21983417975214	20.30203428222905	58.49043104445048	12.252217784586621	0.7719028371887358
18	Dynamic_Subcarrier_Allocation	120.5570710793209	14.6046506329592	47.107589804427725	14.137958605811734	0.7719028371887358
18	Proposed_AH_MORO	132.14568516916307	12.18910090179222	37.598241123997184	20.32468469672734	0.7719028371887358
19	Conventional_OFDMA	97.39097019895692	16.82159189400406	54.14570852643925	11.248740490505982	0.7504729714752622
19	Dynamic_Subcarrier_Allocation	124.28948319389812	16.485799900013014	49.53724378154414	14.618254790059627	0.7504729714752622
19	Proposed_AH_MORO	142.5159577794232	11.789510389093156	41.03991487888543	21.747824318896146	0.7504729714752622
20	Conventional_OFDMA	94.16523595377159	18.32535643053159	57.635408375955365	11.093478843805812	0.7101574355861502
20	Dynamic_Subcarrier_Allocation	125.28336523243256	16.278428412652744	45.61074694825373	14.404421267791156	0.7101574355861502
20	Proposed_AH_MORO	131.11234973287273	11.85525043798107	39.898091314675945	19.785145245024527	0.7101574355861502
21	Conventional_OFDMA	111.49992784177661	18.981056072251803	53.39860717106386	13.781688854187276	0.6782238241993418
21	Dynamic_Subcarrier_Allocation	117.01336898747523	14.551098993149518	46.20045499856933	15.455421520931814	0.6782238241993418
21	Proposed_AH_MORO	134.1685574699863	12.43078095011988	41.30011198728479	18.469854386194612	0.6782238241993418
22	Conventional_OFDMA	104.95578291390865	19.11347038245246	51.66424288042083	12.30118383890768	0.6700963917617211
22	Dynamic_Subcarrier_Allocation	117.83507633408003	15.418903498037968	50.26699225288921	15.30754719150033	0.6700963917617211
22	Proposed_AH_MORO	140.6462373199776	13.574473789979939	41.67317750015583	19.268109374749898	0.6700963917617211
23	Conventional_OFDMA	111.82935314498354	16.130250949538496	53.0387639164307	12.29087976475075	0.5969667123826985
23	Dynamic_Subcarrier_Allocation	120.51504329781311	15.841843080109763	46.385396108955675	15.408397964489696	0.5969667123826985
23	Proposed_AH_MORO	146.09716481692215	13.429699138849632	37.78252763156301	19.769050468376	0.5969667123826985
24	Conventional_OFDMA	107.61603834340396	20.31605683546696	53.57492596934144	11.349490961802859	0.5877536332708808
24	Dynamic_Subcarrier_Allocation	130.8659938757181	14.189772064126453	48.602060341731296	14.855140897968997	0.5877536332708808
24	Proposed_AH_MORO	143.41339709585895	10.946940495832301	38.38472623385346	20.782927294630582	0.5877536332708808
25	Conventional_OFDMA	105.85489216048346	19.38389203781222	56.325938439598836	11.964740047530919	0.512031553315401
25	Dynamic_Subcarrier_Allocation	142.9582065255675	15.59132427092149	47.58669519005359	15.99000670247424	0.512031553315401
25	Proposed_AH_MORO	148.6101690482873	11.182590053345471	39.331494417143645	20.27467953288415	0.512031553315401
26	Conventional_OFDMA	118.9508958609247	16.79123874980667	54.650653227689105	12.929158584689613	0.48201959354423773
26	Dynamic_Subcarrier_Allocation	134.57715502568954	12.538762211096918	48.61012244516636	14.380527970714589	0.48201959354423773
26	Proposed_AH_MORO	154.3532388667086	12.273816362253315	42.22949114251038	19.642132443018955	0.48201959354423773
27	Conventional_OFDMA	122.24869190299846	18.79730751936134	52.11987074094539	12.306479911451278	0.4392432287588107
27	Dynamic_Subcarrier_Allocation	135.00755858196425	14.975663856896885	46.36457452049078	14.416976594371079	0.4392432287588107
27	Proposed_AH_MORO	151.33383909819693	12.95376592265513	40.691351254127795	22.009564239036212	0.4392432287588107
28	Conventional_OFDMA	107.0698797249418	17.873965177132565	50.38550773845155	11.770722358314078	0.4631855381378901
28	Dynamic_Subcarrier_Allocation	131.197995542662	14.90719789062797	47.95391166797311	13.991088851726031	0.4631855381378901
28	Proposed_AH_MORO	145.67781910167767	11.144660614465831	40.51510138331624	19.992017868327284	0.4631855381378901
29	Conventional_OFDMA	111.72947420270637	18.015236723409547	52.5672105423337	11.373582404871538	0.3975279508719755
29	Dynamic_Subcarrier_Allocation	140.27064848294796	13.214191552677198	47.75488712228695	15.49117834316213	0.3975279508719755
29	Proposed_AH_MORO	164.86588734832313	10.043488859784254	37.50676250878702	20.814207344046114	0.3975279508719755
30	Conventional_OFDMA	103.190495557881	18.978793332288095	52.146659729096854	11.379544146450606	0.3447041656508951
30	Dynamic_Subcarrier_Allocation	132.51951537634602	13.512403652883627	46.907852656468556	14.576856155442913	0.3447041656508951
30	Proposed_AH_MORO	149.54112234446598	10.71282297747044	35.376746877892636	17.963033047170686	0.3447041656508951
31	Conventional_OFDMA	118.83364221852923	15.773489175655508	49.07847019691923	10.963365817196255	0.3024206988203083
31	Dynamic_Subcarrier_Allocation	137.12567880559632	12.589450033557757	45.449290581744144	15.320262790150975	0.3024206988203083
31	Proposed_AH_MORO	156.9700940343725	10.671333807920337	40.509072967768226	21.568429224767673	0.3024206988203083
32	Conventional_OFDMA	102.37937492823794	16.283926686260312	49.76541284394792	11.575159311525136	0.3148800696582147
32	Dynamic_Subcarrier_Allocation	143.3248998344738	14.736348032968756	43.30437412757683	15.620563765562105	0.3148800696582147
32	Proposed_AH_MORO	153.20518457470692	12.37028561551742	36.10179157719729	21.65584852509418	0.3148800696582147
33	Conventional_OFDMA	106.58325755715704	18.721346817780024	49.79007393199015	11.941104935586083	0.3261364249685047
33	Dynamic_Subcarrier_Allocation	139.8868005576796	12.868810304098002	45.615457067077706	14.275248818632262	0.3261364249685047
33	Proposed_AH_MORO	141.13423116090047	12.903482993709934	40.83306456245357	20.28057249665599	0.3261364249685047
34	Conventional_OFDMA	107.82255773378222	15.928925113951939	51.12695811614031	11.95057824731528	0.2935891818464565
34	Dynamic_Subcarrier_Allocation	133.34408511779404	14.173626259830078	45.92403164700838	13.424576982150136	0.2935891818464565
34	Proposed_AH_MORO	161.5939593498566	12.579147413354896	38.701414872053604	19.658178435154873	0.2935891818464565
35	Conventional_OFDMA	119.1284385489015	14.977535745233977	54.14625593815771	13.231227187911054	0.26471812019234486
35	Dynamic_Subcarrier_Allocation	140.80820748875811	12.381752025117104	45.25180683800051	17.930683530999183	0.26471812019234486
35	Proposed_AH_MORO	150.07553898227602	10.189359370272149	40.51465942155118	20.038157045365857	0.26471812019234486
36	Conventional_OFDMA	122.08189117956663	17.662745901167067	49.241081587602814	10.588031811203795	0.29332911195532263
36	Dynamic_Subcarrier_Allocation	137.3337569519168	14.668825240237592	45.97574076991614	15.071239779135267	0.29332911195532263
36	Proposed_AH_MORO	155.96884633107493	9.937506516612995	37.6236440978492	20.51453930794427	0.29332911195532263
37	Conventional_OFDMA	117.33679582714771	18.719220368862253	53.91363310764072	12.126773892628432	0.27197442189392296
37	Dynamic_Subcarrier_Allocation	138.99919482347912	13.066031901938013	44.17087296464657	14.784358131387004	0.27197442189392296
37	Proposed_AH_MORO	152.65173276848066	11.170394644906606	36.14248133051469	18.686534341635284	0.27197442189392296
38	Conventional_OFDMA	116.71149793049922	16.519636906587735	49.50106503162657	11.891610405991045	0.29896166530597096
38	Dynamic_Subcarrier_Allocation	129.1002618459352	14.271230548550307	46.47497044803515	15.775073325282962	0.29896166530597096
38	Proposed_AH_MORO	156.43699848072126	10.474723966455407	40.317953058091746	20.357702549235466	0.29896166530597096
39	Conventional_OFDMA	114.65873829205475	18.01556214213613	54.25187098030128	12.150499971248163	0.2825591272613131
39	Dynamic_Subcarrier_Allocation	138.36285004619728	14.111319495981608	44.57402393968067	13.833107745663302	0.2825591272613131
39	Proposed_AH_MORO	159.32018715383208	11.16208967766332	38.60865173588399	19.68830469807137	0.2825591272613131
40	Conventional_OFDMA	111.88585969368147	16.409441673935635	56.08289244198746	10.686307586563887	0.22891259536972072
40	Dynamic_Subcarrier_Allocation	135.482115023607	14.819995384099888	44.654060596090225	14.380426106595145	0.22891259536972072
40	Proposed_AH_MORO	153.66356861592257	8.571418373451275	33.544236452907114	20.421786521075113	0.22891259536972072
41	Conventional_OFDMA	115.79491963796332	16.72138646724451	49.7234772745518	13.638253776492508	0.3018123149019236
41	Dynamic_Subcarrier_Allocation	129.55167570198375	14.0158480711865	44.74904247963491	15.295100532109428	0.3018123149019236
41	Proposed_AH_MORO	144.9053926935866	12.522874463897656	41.754520083344254	20.081938986852858	0.3018123149019236
42	Conventional_OFDMA	111.85439226718901	15.226165796967292	51.92792414658147	12.089250540599828	0.2745357669762027
42	Dynamic_Subcarrier_Allocation	145.15667561330199	12.555674649754314	48.19262842751808	16.40053519382005	0.2745357669762027
42	Proposed_AH_MORO	156.36890653932517	11.391115871088216	40.18461253182445	20.02485103596172	0.2745357669762027
43	Conventional_OFDMA	107.35323903320018	16.06468124383014	53.615912490369695	12.021744559690926	0.3525628709585925
43	Dynamic_Subcarrier_Allocation	126.09990881761115	13.770131765678912	44.54760330398335	15.875918336247768	0.3525628709585925
43	Proposed_AH_MORO	147.2722095850429	11.19331637315156	40.72644470490709	19.45819796928899	0.3525628709585925
44	Conventional_OFDMA	101.15062024168199	15.28553408870573	53.440969435759364	11.114126642618151	0.3217732388382895
44	Dynamic_Subcarrier_Allocation	135.44042014975068	14.175352109636355	43.293553253704715	15.77146877978604	0.3217732388382895
44	Proposed_AH_MORO	167.0342144554266	9.128543977059554	39.044392646100825	20.851209977474145	0.3217732388382895
45	Conventional_OFDMA	112.1339807313278	15.660846520025402	48.03301070335126	11.070306299547946	0.32718806492137037
45	Dynamic_Subcarrier_Allocation	142.88303218130255	14.643318815716883	47.290280217829306	14.272382339648225	0.32718806492137037
45	Proposed_AH_MORO	151.33114449276488	10.07379411675505	39.50024260296619	19.822022095470096	0.32718806492137037
46	Conventional_OFDMA	111.17353972105946	17.51696691050212	48.93179713582276	11.776675831265496	0.40305175792611214
46	Dynamic_Subcarrier_Allocation	130.4174244687014	16.84503413291423	44.31828198578233	16.064609102362873	0.40305175792611214
46	Proposed_AH_MORO	148.3833502498372	11.283958156031655	38.71894248206161	20.60551513812766	0.40305175792611214
47	Conventional_OFDMA	102.78622239346157	17.48755164432588	52.54681505966656	11.08678721476423	0.4143366312370768
47	Dynamic_Subcarrier_Allocation	128.91298000877129	12.664147424698797	44.38163723997501	16.77731737120484	0.4143366312370768
47	Proposed_AH_MORO	144.01595125684486	10.91449656186769	41.661358333690515	19.845563823329083	0.4143366312370768
48	Conventional_OFDMA	107.02204672769027	16.827696017750267	51.621558178815086	13.19983817528261	0.4518400771296016
48	Dynamic_Subcarrier_Allocation	131.01134511100892	13.840600351794786	46.8188399964653	15.048916083767276	0.4518400771296016
48	Proposed_AH_MORO	146.98651609575202	12.18744430215899	41.766618819048944	20.088246478553796	0.4518400771296016
49	Conventional_OFDMA	114.1775391250752	19.14952915662782	53.18089301582071	10.828539440451216	0.5262826760602097
49	Dynamic_Subcarrier_Allocation	128.48240682524514	14.968966772330415	48.272995028360405	15.06111364499549	0.5262826760602097
49	Proposed_AH_MORO	144.8793322332857	12.570224571416764	39.694401628830256	19.770282551836743	0.5262826760602097
50	Conventional_OFDMA	102.86005485127986	17.54601809381363	53.863810847765535	12.582413502906814	0.5907463513638378
50	Dynamic_Subcarrier_Allocation	128.90082166979542	13.75732036784323	46.25150193510409	16.374119518295988	0.5907463513638378
50	Proposed_AH_MORO	138.48856227969102	12.239223432860161	41.48847794397852	20.828777646747245	0.5907463513638378
51	Conventional_OFDMA	102.83673716014982	17.435713478658084	53.53088002271058	12.36087247389897	0.579542033610355
51	Dynamic_Subcarrier_Allocation	123.53197738906616	15.329814721499858	48.42268700152778	14.359731463112789	0.579542033610355
51	Proposed_AH_MORO	143.13077204139688	11.57774356502034	39.33461912591119	20.43677836168303	0.579542033610355
52	Conventional_OFDMA	99.60375395856789	17.47737814619482	52.12366629648633	12.667255999932625	0.6640653471625787
52	Dynamic_Subcarrier_Allocation	130.0750174085256	15.669794387324911	45.795698074602264	13.30670094203034	0.6640653471625787
52	Proposed_AH_MORO	148.17369573847324	13.839422850972126	39.11178662406784	19.83430747897946	0.6640653471625787
53	Conventional_OFDMA	96.35887597382774	17.734201912283332	50.143419695339745	12.132176816723824	0.6714386844980152
53	Dynamic_Subcarrier_Allocation	126.48916670021838	15.99378171953687	45.017857769450565	13.94766494861041	0.6714386844980152
53	Proposed_AH_MORO	142.84194668087872	12.406214401190798	40.36003816893785	20.820057385896412	0.6714386844980152
54	Conventional_OFDMA	103.52211338720785	18.272000332094585	54.312492841121596	10.787795006853251	0.7379580008908764
54	Dynamic_Subcarrier_Allocation	123.70480903142226	13.950784823922735	46.3396696616852	17.373906137011883	0.7379580008908764
54	Proposed_AH_MORO	141.85971126912386	12.9603779239877	40.32056767804227	19.165379106964497	0.7379580008908764
55	Conventional_OFDMA	103.37297884290734	19.872926760416835	54.39669402158677	12.319697055542605	0.6963920606994309
55	Dynamic_Subcarrier_Allocation	125.9333802387503	15.646761268670764	49.073331212543906	15.631447471373287	0.6963920606994309
55	Proposed_AH_MORO	137.12821804193706	13.759826819272272	41.78636227023356	19.139564233203327	0.6963920606994309
56	Conventional_OFDMA	107.65095624050436	19.07341337072715	52.80443433849537	12.414966249717873	0.7157652058061121
56	Dynamic_Subcarrier_Allocation	123.57427345058247	14.365034116358162	47.04550822779495	15.235196997815978	0.7157652058061121
56	Proposed_AH_MORO	134.21869585540875	11.894965940508808	41.12878007813359	21.19397166687298	0.7157652058061121
57	Conventional_OFDMA	95.35254576920273	19.462853111745897	53.59031970599717	10.499477880069206	0.8172993887882292
57	Dynamic_Subcarrier_Allocation	116.18272483533578	15.842004226214941	50.1685946174955	15.224033133252394	0.8172993887882292
57	Proposed_AH_MORO	133.2116919667968	12.391957628794895	42.60971863991644	20.411311652463567	0.8172993887882292
58	Conventional_OFDMA	109.02885993585623	20.590721413466085	54.94308139427349	11.841090993387098	0.8344487210624565
58	Dynamic_Subcarrier_Allocation	116.90653747900228	15.234661697953168	49.27317564337447	15.881285888380004	0.8344487210624565
58	Proposed_AH_MORO	131.69975220180598	11.621913097089514	38.63807779755861	19.248132523454746	0.8344487210624565
59	Conventional_OFDMA	101.72398611579406	19.114677217515954	52.66653281634051	11.232883058235936	0.7957794180713252
59	Dynamic_Subcarrier_Allocation	117.78613081344038	14.797649087456904	50.78002870445412	16.014878849794783	0.7957794180713252
59	Proposed_AH_MORO	127.04006750160502	12.218214502910119	40.11191763610752	20.36018423710967	0.7957794180713252
60	Conventional_OFDMA	93.01426792322815	19.4549033752216	54.48493217603043	11.413987376341728	0.83718894656246
60	Dynamic_Subcarrier_Allocation	116.98553589029228	15.977052807299712	47.676974847346735	14.467384387765557	0.83718894656246
60	Proposed_AH_MORO	148.3378990694652	12.665995046168945	39.96616176444996	20.098121151239717	0.83718894656246
61	Conventional_OFDMA	94.73200701956658	19.79596313956601	50.906340488408134	11.718314260243787	0.8890521855043682
61	Dynamic_Subcarrier_Allocation	117.50023473462635	17.400147856759094	45.29459573377596	14.938554377029073	0.8890521855043682
61	Proposed_AH_MORO	141.62888439340068	12.872333097685578	40.014385130364765	21.55291955545055	0.8890521855043682
62	Conventional_OFDMA	98.30250466255023	19.534553557557835	53.48880510951345	12.07092940703572	0.8724296973401101
62	Dynamic_Subcarrier_Allocation	124.79221193283945	16.256251334484215	49.33776953602735	15.832622974059264	0.8724296973401101
62	Proposed_AH_MORO	133.6895586918638	13.640277847328164	39.862737565757705	19.183485601777434	0.8724296973401101
63	Conventional_OFDMA	99.18946255303705	19.229157681977668	55.75968692476318	13.067648647996258	0.8204613807232981
63	Dynamic_Subcarrier_Allocation	122.93113396281434	15.704079412951932	51.556508034341505	16.231800589015663	0.8204613807232981
63	Proposed_AH_MORO	137.1798006679736	14.16060809639341	42.027469683652384	19.72056982593303	0.8204613807232981
64	Conventional_OFDMA	104.05727806194642	20.198000203678063	54.02703120471216	11.522607429638688	0.8116420540364979
64	Dynamic_Subcarrier_Allocation	118.03607128187497	16.06421505367125	44.12714751790687	16.467639678113898	0.8116420540364979
64	Proposed_AH_MORO	139.9214537211979	10.148060366488746	41.60507076774395	18.68468949432144	0.8116420540364979
65	Conventional_OFDMA	98.3310454197079	19.969327975836766	55.086055995324934	9.110403154195794	0.8644437458844152
65	Dynamic_Subcarrier_Allocation	120.60595112059629	17.28902356195366	51.218563956059214	14.929401195786319	0.8644437458844152
65	Proposed_AH_MORO	140.81430442537118	13.747223987019176	38.9173789561593	21.187718487798154	0.8644437458844152
66	Conventional_OFDMA	104.50017039894097	18.415700829829095	52.49213026611058	11.287410691514404	0.8117402053421108
66	Dynamic_Subcarrier_Allocation	123.29475983328079	16.693543892066195	48.57681280998867	14.467331151794122	0.8117402053421108
66	Proposed_AH_MORO	136.07783897620993	12.566318607761154	44.48938385786007	20.699620328119128	0.8117402053421108
67	Conventional_OFDMA	91.91905966450885	20.271932374782025	54.31248399642014	12.9403294788838	0.8153555463621032
67	Dynamic_Subcarrier_Allocation	116.97348575787032	18.214844241854898	49.78049878981411	15.633721938003028	0.8153555463621032
67	Proposed_AH_MORO	151.78477222098303	12.81396467121448	41.90665294902031	18.8189070717808	0.8153555463621032
68	Conventional_OFDMA	95.37743190691369	19.67030955327422	53.956248956957616	13.435351729372274	0.7466003923093495
68	Dynamic_Subcarrier_Allocation	129.31080085915255	17.663223775096032	48.92315668216396	14.241904543506104	0.7466003923093495
68	Proposed_AH_MORO	133.72979586764373	13.339371572956866	42.225700454093605	20.47389674791387	0.7466003923093495
69	Conventional_OFDMA	98.30351933414217	19.458021788195463	55.61041800881678	12.778667671601568	0.7772404854659916
69	Dynamic_Subcarrier_Allocation	131.39925039919694	14.575415146216192	50.92125499814064	14.711237018142995	0.7772404854659916
69	Proposed_AH_MORO	138.48892342459632	10.594537573260412	37.67125371852478	22.432618020666947	0.7772404854659916
70	Conventional_OFDMA	106.2187073175954	19.503659002340658	55.828146636098985	11.423641341727889	0.6955476541083436
70	Dynamic_Subcarrier_Allocation	128.18713039645868	14.980175398493364	48.47538010000709	17.001798782193323	0.6955476541083436
70	Proposed_AH_MORO	143.6967794410206	11.297566586558581	37.695369668049025	17.676449120469027	0.6955476541083436
71	Conventional_OFDMA	108.48264857853911	18.422003990427818	52.18394955922393	12.003159126515696	0.716698593537169
71	Dynamic_Subcarrier_Allocation	125.03754938142549	15.886982318559959	46.531049406395034	16.060768659108117	0.716698593537169
71	Proposed_AH_MORO	139.01451430225646	12.71241399424253	41.68540633845522	20.313526985239527	0.716698593537169
72	Conventional_OFDMA	92.74614159500217	19.323090578537606	52.39927082684459	11.425713671569047	0.6917634571629564
72	Dynamic_Subcarrier_Allocation	125.80308636952437	15.890751124242598	47.93303443327753	15.509765723963605	0.6917634571629564
72	Proposed_AH_MORO	142.8838248359224	12.635159427978744	39.695976660664726	17.78527816138378	0.6917634571629564
73	Conventional_OFDMA	91.16884980402662	18.239227895778797	51.918083107401124	9.931276177800246	0.6389135983698342
73	Dynamic_Subcarrier_Allocation	131.2643956728816	16.42943156597913	43.84729537797269	13.70271815470506	0.6389135983698342
73	Proposed_AH_MORO	150.01640469996033	9.908966183542795	38.01441656816965	20.54121699664963	0.6389135983698342
74	Conventional_OFDMA	90.14900266216134	19.165436634696416	53.89607183154965	13.492332637796597	0.5479354597802517
74	Dynamic_Subcarrier_Allocation	134.13214584906947	13.878309512154853	49.15451438450073	14.783031084954631	0.5479354597802517
74	Proposed_AH_MORO	144.73744875272686	13.088579955222254	41.24420905804603	18.945928074325277	0.5479354597802517
75	Conventional_OFDMA	98.06023823611032	17.431189634058445	52.6048094493708	12.559606536645632	0.5162490463198197
75	Dynamic_Subcarrier_Allocation	119.90816010810359	12.954798688810584	49.40100911632402	17.42882953542617	0.5162490463198197
75	Proposed_AH_MORO	144.61534342479732	11.949718207272277	41.20002063198809	19.055881108892876	0.5162490463198197
76	Conventional_OFDMA	107.2332672654962	17.948557390636154	51.351687644710395	12.532588509939853	0.545020980014684
76	Dynamic_Subcarrier_Allocation	114.3758730895085	15.43247327194122	44.97357569649712	14.8052489811194	0.545020980014684
76	Proposed_AH_MORO	142.50931819818248	13.032768404440121	38.93984964585122	17.47557045633006	0.545020980014684
77	Conventional_OFDMA	112.69045946676289	16.23925579601051	53.1898925565612	12.429972174751516	0.47916836080885794
77	Dynamic_Subcarrier_Allocation	125.4761693370533	16.843927818492578	43.745601261392395	14.016922311521668	0.47916836080885794
77	Proposed_AH_MORO	153.528434234484	10.842609532304369	39.69860200189043	19.742311481625215	0.47916836080885794
78	Conventional_OFDMA	108.57536644128552	15.029428827315197	50.957154808606504	10.738298139637402	0.42616746790184284
78	Dynamic_Subcarrier_Allocation	126.69950024039133	15.95364692482093	48.9737093545941	14.738826778171914	0.42616746790184284
78	Proposed_AH_MORO	137.35853227880705	12.302476045610696	39.77201964749579	19.642242630603423	0.42616746790184284
79	Conventional_OFDMA	113.98523714035137	16.61642390923018	51.1498206288441	12.511015281046372	0.44455363959669375
79	Dynamic_Subcarrier_Allocation	141.16592084430084	14.388446239394902	45.180381814337345	16.592623922959092	0.44455363959669375
79	Proposed_AH_MORO	147.84686918752269	12.626882333068417	39.897097942059204	19.24330304597187	0.44455363959669375
80	Conventional_OFDMA	109.16456380737573	16.960655140517787	51.73793967065296	12.898302664584545	0.35765271574170066
80	Dynamic_Subcarrier_Allocation	135.01919688982417	13.150781014011416	46.97591242349598	15.521665790137135	0.35765271574170066
80	Proposed_AH_MORO	150.79977593893958	10.668142240279309	39.89773842155001	20.825326073314965	0.35765271574170066
81	Conventional_OFDMA	114.45431708691073	18.20967643218572	49.7319272856787	12.083709329903867	0.3327969461249048
81	Dynamic_Subcarrier_Allocation	133.08192518605375	13.949952213878758	42.49383012827884	13.774843724582608	0.3327969461249048
81	Proposed_AH_MORO	162.51794380172672	12.121424844584022	38.20477976814108	20.030949211046224	0.3327969461249048
82	Conventional_OFDMA	114.99904953023686	18.06518219618104	51.86290216225111	11.864422729784387	0.3482149997119825
82	Dynamic_Subcarrier_Allocation	134.39168672170834	14.676697214636528	43.30926131260687	14.869160743053534	0.3482149997119825
82	Proposed_AH_MORO	148.65434295747178	10.585097358660397	41.93747905818823	19.372362020100418	0.3482149997119825
83	Conventional_OFDMA	101.82471171351087	17.442747450467763	50.05478116048428	11.124878446584214	0.312227236884056
83	Dynamic_Subcarrier_Allocation	129.79641191796384	12.29906599083843	48.29174557126747	14.550210616563419	0.312227236884056
83	Proposed_AH_MORO	152.7898286182431	11.985374123559815	38.72141811674427	20.151079062008726	0.312227236884056
84	Conventional_OFDMA	109.42640573946976	19.96174314018252	51.93097535587548	11.54051419191169	0.30768113509179906
84	Dynamic_Subcarrier_Allocation	132.76920013686632	15.101869717688501	42.37281838579138	14.65008715150216	0.30768113509179906
84	Proposed_AH_MORO	152.15320313267665	12.084371839807387	37.8842189519348	20.41119935619821	0.30768113509179906
85	Conventional_OFDMA	111.67815543628285	18.111980675633756	52.59926814513833	11.81156253706919	0.23709148713191674
85	Dynamic_Subcarrier_Allocation	134.59967134221492	12.720433426238682	45.1215630602551	14.934938797381442	0.23709148713191674
85	Proposed_AH_MORO	154.68013294269622	9.849154770853573	38.53806219418263	19.558247164263275	0.23709148713191674
86	Conventional_OFDMA	109.93877455245304	16.206100604102723	51.8847042292217	9.888535701931884	0.3014178968760284
86	Dynamic_Subcarrier_Allocation	124.91415716869211	14.358973393792386	43.866903532360915	13.46776141207154	0.3014178968760284
86	Proposed_AH_MORO	147.59926350194112	10.38860976408081	42.09426846551515	18.974408642349115	0.3014178968760284
87	Conventional_OFDMA	115.12593741844324	16.158338437587805	51.43511166366054	11.969452876818513	0.23537323709166924
87	Dynamic_Subcarrier_Allocation	143.8920141978089	13.67833509928085	47.28213110873223	14.786427928941281	0.23537323709166924
87	Proposed_AH_MORO	156.19077446809902	10.84936155331168	41.733753020838456	19.34199791806327	0.23537323709166924
88	Conventional_OFDMA	117.86940887748638	17.123038435412102	49.65267832379162	11.573495933867367	0.23767737932071925
88	Dynamic_Subcarrier_Allocation	131.30951344811592	12.640716279162902	46.57596747770572	14.554215275526698	0.23767737932071925
88	Proposed_AH_MORO	154.28282356237457	9.98993611300776	38.38964723085142	20.05196519763965	0.23767737932071925
89	Conventional_OFDMA	117.77003905283408	17.66644952778024	50.1897822351018	13.66308911643358	0.2789997518924065
89	Dynamic_Subcarrier_Allocation	127.87916668424924	13.420714238140977	48.065621121357765	14.894973210606722	0.2789997518924065
89	Proposed_AH_MORO	151.92652343249694	10.270188951286835	36.70250432718078	19.3561089771316	0.2789997518924065
90	Conventional_OFDMA	111.11600972138993	15.364159330830303	53.27958535726559	12.11324471651114	0.3066466031388092
90	Dynamic_Subcarrier_Allocation	142.56342408936843	14.424523600192718	45.668634985938844	16.168568147724873	0.3066466031388092
90	Proposed_AH_MORO	156.1159431360177	11.572105302810686	39.49478128004699	18.982610431060188	0.3066466031388092
91	Conventional_OFDMA	119.68141517665407	18.682794599072146	50.97336750220369	12.659820015751281	0.2676079656157194
91	Dynamic_Subcarrier_Allocation	137.80693541291274	13.246905267226275	47.817951721909374	13.065271889891402	0.2676079656157194
91	Proposed_AH_MORO	159.59491502921975	11.686511066559355	41.4321965444289	21.163294042067882	0.2676079656157194
92	Conventional_OFDMA	116.11274920537922	16.94815179537082	51.130996337086884	11.993172244005859	0.2859469215106463
92	Dynamic_Subcarrier_Allocation	133.37648816594245	14.033223313421741	48.450431193523684	15.147595955892157	0.2859469215106463
92	Proposed_AH_MORO	154.16099455735406	10.665345489467015	38.95933866901297	20.748676822005606	0.2859469215106463
93	Conventional_OFDMA	114.7118061333787	18.473272235841915	52.17165125968461	11.976005822201587	0.3600779891503379
93	Dynamic_Subcarrier_Allocation	134.0511082882435	13.996186658598742	42.517553327762705	14.62237986342137	0.3600779891503379
93	Proposed_AH_MORO	154.8952286083302	12.080148921192666	40.80447368562927	19.80623949655643	0.3600779891503379
94	Conventional_OFDMA	110.46887576032378	17.28907625471697	52.551861327619804	9.966822538324688	0.3815615401181868
94	Dynamic_Subcarrier_Allocation	127.58546851647654	14.62439947354566	44.9968155588626	15.160656043500124	0.3815615401181868
94	Proposed_AH_MORO	153.88949158115906	11.579604968699506	40.928804845270015	17.798980258309385	0.3815615401181868
95	Conventional_OFDMA	106.99667501474153	16.396147562121662	53.6880867372501	11.222274094611997	0.3738702402340673
95	Dynamic_Subcarrier_Allocation	136.49227092324864	14.448842479866494	46.600193091569196	15.831693756066864	0.3738702402340673
95	Proposed_AH_MORO	158.46978254886207	11.973459986382668	40.83008302952173	19.638723444862485	0.3738702402340673
96	Conventional_OFDMA	111.44176451863486	17.625337295514967	51.86587249038922	11.618831945175065	0.37854931964787625
96	Dynamic_Subcarrier_Allocation	138.794429893219	15.644827439838668	48.5131423304729	14.386402347971591	0.37854931964787625
96	Proposed_AH_MORO	148.51313362332263	12.680560480472353	39.57342083941293	18.9507963136087	0.37854931964787625
97	Conventional_OFDMA	108.20914113226634	16.962806863613572	53.90638328861986	12.253939745332492	0.39581123009687375
97	Dynamic_Subcarrier_Allocation	126.32389908726488	16.151500719552427	44.443326104003	13.482211910932644	0.39581123009687375
97	Proposed_AH_MORO	149.48650088698534	10.74363959904937	35.412287416629724	19.965935602082286	0.39581123009687375
98	Conventional_OFDMA	111.40648362431288	19.242635529755795	52.69462969587556	12.974515182106847	0.4292979760012011
98	Dynamic_Subcarrier_Allocation	131.5304095708503	14.631544842058064	46.178542353108895	16.366420049819915	0.4292979760012011
98	Proposed_AH_MORO	154.45751932065286	12.065540370640814	37.87850137480268	20.090572197964494	0.4292979760012011
99	Conventional_OFDMA	112.49579316539945	18.623195093728484	51.59154737641021	14.037337961006308	0.5060887249629586
99	Dynamic_Subcarrier_Allocation	131.67700353847383	14.593479198502637	44.20253578615048	16.081510579096747	0.5060887249629586
99	Proposed_AH_MORO	161.66679342175098	12.359318160100008	37.488487968038704	18.524346359062015	0.5060887249629586
