# Supplementary material for: Efficient subcarrier allocation for smart grid communications in neighborhood area networks
Source: PLoS One. 2025 Nov 7;20(11):e0334161. doi: 10.1371/journal.pone.0334161 (PMC12594412; doi:10.1371/journal.pone.0334161)
Supplement: S1 Data — (ZIP) [file pone.0334161.s001.zip › subcarrier_frequency_spectrum.csv]

subcarrier_id	frequency_hz	amplitude	frequency_ghz
0	2399512500.0	0.7303046173001645	2.3995125
0	2399512651.5151515	0.7327498986077724	2.3995126515151517
0	2399512803.030303	0.581533454750273	2.399512803030303
0	2399512954.5454545	0.7994673688453694	2.3995129545454543
0	2399513106.060606	0.731061677641184	2.399513106060606
0	2399513257.5757575	0.8343344354930823	2.3995132575757574
0	2399513409.090909	0.8354460194721995	2.399513409090909
0	2399513560.6060605	0.7452852895989972	2.3995135606060605
0	2399513712.121212	0.8349160879662865	2.399513712121212
0	2399513863.6363635	0.7636276082420167	2.3995138636363635
0	2399514015.151515	0.7442624923377332	2.399514015151515
0	2399514166.6666665	0.8118063509942188	2.3995141666666666
0	2399514318.181818	0.7057044651619093	2.399514318181818
0	2399514469.6969695	0.932334322680864	2.3995144696969697
0	2399514621.212121	0.9529755240005167	2.3995146212121212
0	2399514772.7272725	0.6982972375584542	2.3995147727272723
0	2399514924.242424	0.8328332602990135	2.399514924242424
0	2399515075.757576	0.7294471608757341	2.399515075757576
0	2399515227.2727275	0.8515899274009299	2.3995152272727274
0	2399515378.787879	0.7422401019594942	2.399515378787879
0	2399515530.3030305	1.0192421809014944	2.3995155303030304
0	2399515681.818182	0.7125091873018892	2.399515681818182
0	2399515833.3333335	0.8064556919376216	2.3995158333333335
0	2399515984.848485	0.9427102127581192	2.399515984848485
0	2399516136.3636365	0.7249273705288624	2.3995161363636366
0	2399516287.878788	0.8445526250043488	2.399516287878788
0	2399516439.3939395	1.0345212368802696	2.3995164393939397
0	2399516590.909091	0.7447640990480212	2.399516590909091
0	2399516742.4242425	0.8116225251779441	2.3995167424242423
0	2399516893.939394	0.7953522124935146	2.399516893939394
0	2399517045.4545455	0.8643781626005772	2.3995170454545454
0	2399517196.969697	1.1095992888429866	2.399517196969697
0	2399517348.4848485	0.9728495701473232	2.3995173484848484
0	2399517500.0	0.9063244660799217	2.3995175
0	2399517651.5151515	0.7968556838447377	2.3995176515151515
0	2399517803.030303	0.9433473829134436	2.399517803030303
0	2399517954.5454545	0.9068828160950977	2.3995179545454546
0	2399518106.060606	0.8060621267349445	2.399518106060606
0	2399518257.5757575	0.8962888812120868	2.3995182575757577
0	2399518409.090909	0.9123262501136534	2.399518409090909
0	2399518560.6060605	1.1642072605935105	2.3995185606060607
0	2399518712.121212	1.0802519243011173	2.399518712121212
0	2399518863.6363635	0.8115669665609223	2.3995188636363634
0	2399519015.151515	1.14796311615547	2.399519015151515
0	2399519166.6666665	0.9646462491253853	2.3995191666666664
0	2399519318.181818	1.0962079033856749	2.399519318181818
0	2399519469.6969695	0.9987420707394957	2.3995194696969695
0	2399519621.212121	1.1346277135925482	2.399519621212121
0	2399519772.7272725	0.8813723918325194	2.3995197727272726
0	2399519924.242424	0.8694279627885819	2.399519924242424
0	2399520075.757576	1.0345266969628408	2.399520075757576
0	2399520227.2727275	1.0807885474665817	2.3995202272727276
0	2399520378.787879	1.0725997012292954	2.399520378787879
0	2399520530.3030305	0.9766819189520206	2.3995205303030307
0	2399520681.818182	0.9566028443116736	2.399520681818182
0	2399520833.3333335	0.8735214667280462	2.3995208333333333
0	2399520984.848485	0.9135995076183431	2.399520984848485
0	2399521136.3636365	0.8609649311261411	2.3995211363636364
0	2399521287.878788	0.9780046310560182	2.399521287878788
0	2399521439.3939395	1.1706510790207132	2.3995214393939395
0	2399521590.909091	0.8846826566570667	2.399521590909091
0	2399521742.4242425	1.0842124979636665	2.3995217424242425
0	2399521893.939394	0.9209141529711606	2.399521893939394
0	2399522045.4545455	0.7856385835682168	2.3995220454545456
0	2399522196.969697	1.0523758113900772	2.399522196969697
0	2399522348.4848485	0.9847811678810294	2.3995223484848487
0	2399522500.0	0.8710928288620969	2.3995225
0	2399522651.5151515	1.0484397775023875	2.3995226515151513
0	2399522803.030303	1.054773196911486	2.399522803030303
0	2399522954.5454545	1.080083492077401	2.3995229545454544
0	2399523106.060606	0.8623410814085775	2.399523106060606
0	2399523257.5757575	0.8659111152985003	2.3995232575757575
0	2399523409.090909	0.8399285212874184	2.399523409090909
0	2399523560.6060605	0.8383585245494659	2.3995235606060605
0	2399523712.121212	0.9908880196619878	2.399523712121212
0	2399523863.6363635	0.7183943927377421	2.3995238636363636
0	2399524015.151515	0.8336069658871447	2.399524015151515
0	2399524166.6666665	0.962640177232675	2.3995241666666667
0	2399524318.181818	0.9422445363968085	2.399524318181818
0	2399524469.6969695	0.7857216007213369	2.3995244696969693
0	2399524621.212121	0.7493617749076706	2.399524621212121
0	2399524772.7272725	0.6883387964699523	2.3995247727272724
0	2399524924.242424	0.7587862258856248	2.399524924242424
0	2399525075.757576	0.7116761677807565	2.399525075757576
0	2399525227.2727275	0.7559127444039135	2.3995252272727274
0	2399525378.787879	0.6657457314012738	2.399525378787879
0	2399525530.3030305	0.9088564154752424	2.3995255303030305
0	2399525681.818182	0.698709745548799	2.399525681818182
0	2399525833.3333335	0.8708330415054188	2.3995258333333336
0	2399525984.848485	0.6088177474174155	2.399525984848485
0	2399526136.3636365	0.7290003938623717	2.3995261363636367
0	2399526287.878788	0.5890566948518642	2.399526287878788
0	2399526439.3939395	0.62409508187839	2.3995264393939393
0	2399526590.909091	0.5851130327481677	2.399526590909091
0	2399526742.4242425	0.5862497069124054	2.3995267424242424
0	2399526893.939394	0.6064443401172219	2.399526893939394
0	2399527045.4545455	0.7295839727142965	2.3995270454545454
0	2399527196.969697	0.7130662837629897	2.399527196969697
0	2399527348.4848485	0.6505132810484173	2.3995273484848485
0	2399527500.0	0.6224430730720867	2.3995275
1	2399527500.0	0.5523164128350506	2.3995275
1	2399527651.5151515	0.6487423004627962	2.3995276515151516
1	2399527803.030303	0.5867236111023557	2.399527803030303
1	2399527954.5454545	0.7870834989785892	2.3995279545454546
1	2399528106.060606	0.6586768626932812	2.399528106060606
1	2399528257.5757575	0.6234996372863444	2.3995282575757577
1	2399528409.090909	0.7035969823738184	2.399528409090909
1	2399528560.6060605	0.729513777877982	2.3995285606060603
1	2399528712.121212	0.6532911271190156	2.399528712121212
1	2399528863.6363635	0.8446537406225134	2.3995288636363634
1	2399529015.151515	0.8111224259682064	2.399529015151515
1	2399529166.6666665	0.7915509323618068	2.3995291666666665
1	2399529318.181818	0.7431201630248572	2.399529318181818
1	2399529469.6969695	0.6891559980473023	2.3995294696969696
1	2399529621.212121	0.7758306861142142	2.399529621212121
1	2399529772.7272725	0.8280372447522567	2.3995297727272726
1	2399529924.242424	0.7742917623918316	2.399529924242424
1	2399530075.757576	0.7532920614649083	2.399530075757576
1	2399530227.2727275	0.8745319072999012	2.3995302272727277
1	2399530378.787879	0.8151855180796458	2.399530378787879
1	2399530530.3030305	0.7146252995658954	2.3995305303030303
1	2399530681.818182	0.9755053585012045	2.399530681818182
1	2399530833.3333335	0.8761665555266279	2.3995308333333334
1	2399530984.848485	0.7180654109555183	2.399530984848485
1	2399531136.3636365	0.7955373376752105	2.3995311363636365
1	2399531287.878788	1.0048528851466323	2.399531287878788
1	2399531439.3939395	1.0359975151487324	2.3995314393939395
1	2399531590.909091	0.8712144855976824	2.399531590909091
1	2399531742.4242425	0.761182073021983	2.3995317424242426
1	2399531893.939394	0.9270447876514137	2.399531893939394
1	2399532045.4545455	0.772525575785811	2.3995320454545457
1	2399532196.969697	1.078655495256053	2.399532196969697
1	2399532348.4848485	0.8360139941555855	2.3995323484848483
1	2399532500.0	0.8103308266444942	2.3995325
1	2399532651.5151515	1.0423781787281794	2.3995326515151514
1	2399532803.030303	1.1423451340100452	2.399532803030303
1	2399532954.5454545	0.9311708360407774	2.3995329545454545
1	2399533106.060606	1.0616278054476873	2.399533106060606
1	2399533257.5757575	1.1639205473003933	2.3995332575757575
1	2399533409.090909	1.1211917883557283	2.399533409090909
1	2399533560.6060605	1.0537809220922327	2.3995335606060606
1	2399533712.121212	1.104076236435235	2.399533712121212
1	2399533863.6363635	0.8658419386909247	2.3995338636363637
1	2399534015.151515	1.0111807160181678	2.399534015151515
1	2399534166.6666665	1.1096741060990813	2.3995341666666663
1	2399534318.181818	1.0002342615671589	2.399534318181818
1	2399534469.6969695	0.9624103620370769	2.3995344696969694
1	2399534621.212121	1.0188010106880336	2.399534621212121
1	2399534772.7272725	0.9590633134874532	2.3995347727272724
1	2399534924.242424	1.0360376862515472	2.399534924242424
1	2399535075.757576	0.9372596792634629	2.399535075757576
1	2399535227.2727275	0.9187171449252498	2.3995352272727275
1	2399535378.787879	0.9238434994251661	2.399535378787879
1	2399535530.3030305	0.9645749937000158	2.3995355303030306
1	2399535681.818182	1.051962526459975	2.399535681818182
1	2399535833.3333335	0.7995327857589897	2.3995358333333336
1	2399535984.848485	1.0191028955017638	2.399535984848485
1	2399536136.3636365	0.8915899575426063	2.3995361363636363
1	2399536287.878788	1.1527707057421583	2.399536287878788
1	2399536439.3939395	1.1531714610627115	2.3995364393939393
1	2399536590.909091	0.9669071981318155	2.399536590909091
1	2399536742.4242425	0.9075893304161959	2.3995367424242424
1	2399536893.939394	0.9161033878978239	2.399536893939394
1	2399537045.4545455	0.9940736765237245	2.3995370454545455
1	2399537196.969697	0.7821861388747505	2.399537196969697
1	2399537348.4848485	0.9199567611389864	2.3995373484848486
1	2399537500.0	1.0701047686796326	2.3995375
1	2399537651.5151515	0.8834370640700608	2.3995376515151516
1	2399537803.030303	0.8804162851268661	2.399537803030303
1	2399537954.5454545	1.1047605090343293	2.3995379545454547
1	2399538106.060606	1.0710769580336805	2.399538106060606
1	2399538257.5757575	0.9450921017895104	2.3995382575757573
1	2399538409.090909	0.9338205483879789	2.399538409090909
1	2399538560.6060605	1.0213172212109543	2.3995385606060604
1	2399538712.121212	0.871881874672852	2.399538712121212
1	2399538863.6363635	0.7563886441109673	2.3995388636363635
1	2399539015.151515	0.7649339374993381	2.399539015151515
1	2399539166.6666665	0.7794157110946605	2.3995391666666666
1	2399539318.181818	0.9916262040235058	2.399539318181818
1	2399539469.6969695	0.7752018089942153	2.3995394696969696
1	2399539621.212121	0.8333599084817673	2.399539621212121
1	2399539772.7272725	0.7648597656718283	2.3995397727272727
1	2399539924.242424	0.6830102740279215	2.399539924242424
1	2399540075.757576	0.8544967964215351	2.3995400757575758
1	2399540227.2727275	0.957012008611515	2.3995402272727273
1	2399540378.787879	0.7851197063170509	2.399540378787879
1	2399540530.3030305	0.8717240583159968	2.3995405303030304
1	2399540681.818182	0.9263190321564317	2.399540681818182
1	2399540833.3333335	0.7702991205136195	2.3995408333333335
1	2399540984.848485	0.7046404262118919	2.399540984848485
1	2399541136.3636365	0.649221788951973	2.3995411363636365
1	2399541287.878788	0.6334573201759137	2.399541287878788
1	2399541439.3939395	0.6942283893597497	2.3995414393939396
1	2399541590.909091	0.7230914887311987	2.399541590909091
1	2399541742.4242425	0.8093863984394705	2.3995417424242427
1	2399541893.939394	0.713107504384788	2.399541893939394
1	2399542045.4545455	0.7059375940665644	2.3995420454545453
1	2399542196.969697	0.7932325169685638	2.399542196969697
1	2399542348.4848485	0.682570707032583	2.3995423484848484
1	2399542500.0	0.6753075489267532	2.3995425
2	2399542500.0	0.6320152037144717	2.3995425
2	2399542651.5151515	0.5218474630180879	2.3995426515151514
2	2399542803.030303	0.5772771825645644	2.399542803030303
2	2399542954.5454545	0.6871771163067526	2.3995429545454545
2	2399543106.060606	0.6388212983053808	2.399543106060606
2	2399543257.5757575	0.5632696477694912	2.3995432575757576
2	2399543409.090909	0.629279297099723	2.399543409090909
2	2399543560.6060605	0.8554878758024543	2.3995435606060607
2	2399543712.121212	0.7555849717021554	2.399543712121212
2	2399543863.6363635	0.8646793064060344	2.3995438636363633
2	2399544015.151515	0.8442781760131016	2.399544015151515
2	2399544166.6666665	0.6178359054272927	2.3995441666666664
2	2399544318.181818	0.7922944551880057	2.399544318181818
2	2399544469.6969695	0.7485082161742348	2.3995444696969694
2	2399544621.212121	0.898240589029952	2.399544621212121
2	2399544772.7272725	0.7409485383493452	2.3995447727272725
2	2399544924.242424	0.7989924464509367	2.399544924242424
2	2399545075.757576	0.9573676460559561	2.399545075757576
2	2399545227.2727275	0.92972393166171	2.3995452272727276
2	2399545378.787879	1.009323735285287	2.399545378787879
2	2399545530.3030305	0.6994085155234774	2.3995455303030306
2	2399545681.818182	0.8796188587569904	2.399545681818182
2	2399545833.3333335	0.8668900851413279	2.3995458333333337
2	2399545984.848485	0.9945024366625809	2.399545984848485
2	2399546136.3636365	1.0703351450255914	2.3995461363636363
2	2399546287.878788	1.0423754218427583	2.399546287878788
2	2399546439.3939395	0.8418476235431172	2.3995464393939394
2	2399546590.909091	0.9049952764236748	2.399546590909091
2	2399546742.4242425	0.8141697503563631	2.3995467424242425
2	2399546893.939394	0.7500696328266854	2.399546893939394
2	2399547045.4545455	1.012311515600268	2.3995470454545456
2	2399547196.969697	1.0187968375582621	2.399547196969697
2	2399547348.4848485	0.8046640309790167	2.3995473484848486
2	2399547500.0	0.7929884877518886	2.3995475
2	2399547651.5151515	1.1495891888209866	2.3995476515151517
2	2399547803.030303	0.9950675358735225	2.399547803030303
2	2399547954.5454545	0.8132944630703008	2.3995479545454543
2	2399548106.060606	0.9249208652962815	2.399548106060606
2	2399548257.5757575	0.8177508397423108	2.3995482575757574
2	2399548409.090909	1.1016549871272654	2.399548409090909
2	2399548560.6060605	1.0376784419605112	2.3995485606060605
2	2399548712.121212	0.9680100251023581	2.399548712121212
2	2399548863.6363635	0.8151083225313205	2.3995488636363635
2	2399549015.151515	1.0036542256328969	2.399549015151515
2	2399549166.6666665	1.142503208549133	2.3995491666666666
2	2399549318.181818	0.9871569980916062	2.399549318181818
2	2399549469.6969695	0.8457019928744254	2.3995494696969697
2	2399549621.212121	1.1032443186827412	2.3995496212121212
2	2399549772.7272725	0.979690475491345	2.3995497727272723
2	2399549924.242424	0.9501172963436875	2.399549924242424
2	2399550075.757576	1.139574399081909	2.399550075757576
2	2399550227.2727275	0.9005681790941553	2.3995502272727274
2	2399550378.787879	0.8130267368137533	2.399550378787879
2	2399550530.3030305	1.1377233788011876	2.3995505303030304
2	2399550681.818182	0.9181673348194626	2.399550681818182
2	2399550833.3333335	1.1257751487122925	2.3995508333333335
2	2399550984.848485	0.9295978526911574	2.399550984848485
2	2399551136.3636365	0.9680315778670137	2.3995511363636366
2	2399551287.878788	0.8853741605200007	2.399551287878788
2	2399551439.3939395	1.000184790772724	2.3995514393939397
2	2399551590.909091	1.0585042548331693	2.399551590909091
2	2399551742.4242425	1.1198943289065253	2.3995517424242423
2	2399551893.939394	0.9431169684988951	2.399551893939394
2	2399552045.4545455	0.8267894824922544	2.3995520454545454
2	2399552196.969697	0.833229239435104	2.399552196969697
2	2399552348.4848485	1.0664041539622688	2.3995523484848484
2	2399552500.0	0.8797820470577052	2.3995525
2	2399552651.5151515	0.9636644180200221	2.3995526515151515
2	2399552803.030303	0.7844808355149729	2.399552803030303
2	2399552954.5454545	1.110165193794699	2.3995529545454546
2	2399553106.060606	0.9677710093640697	2.399553106060606
2	2399553257.5757575	1.0440276182333517	2.3995532575757577
2	2399553409.090909	0.8106460423311678	2.399553409090909
2	2399553560.6060605	0.7639687794718432	2.3995535606060603
2	2399553712.121212	0.8605859837130229	2.399553712121212
2	2399553863.6363635	1.0022658812896486	2.3995538636363634
2	2399554015.151515	0.7925394460058512	2.399554015151515
2	2399554166.6666665	0.8789860121096739	2.3995541666666664
2	2399554318.181818	0.9899539364194988	2.399554318181818
2	2399554469.6969695	0.9160411199088347	2.3995544696969695
2	2399554621.212121	0.9951670946173489	2.399554621212121
2	2399554772.7272725	0.7292105208244102	2.3995547727272726
2	2399554924.242424	0.687065328553186	2.399554924242424
2	2399555075.757576	0.7156734380750038	2.399555075757576
2	2399555227.2727275	0.915690095966143	2.3995552272727276
2	2399555378.787879	0.6649233640329031	2.399555378787879
2	2399555530.3030305	0.9089416309246052	2.3995555303030307
2	2399555681.818182	0.8003127579787138	2.399555681818182
2	2399555833.3333335	0.8187389711418567	2.3995558333333333
2	2399555984.848485	0.8477696888060811	2.399555984848485
2	2399556136.3636365	0.815843696088662	2.3995561363636364
2	2399556287.878788	0.8181225588081188	2.399556287878788
2	2399556439.3939395	0.6292321274556179	2.3995564393939395
2	2399556590.909091	0.8301645119697272	2.399556590909091
2	2399556742.4242425	0.5752483799179997	2.3995567424242426
2	2399556893.939394	0.6530982504210764	2.399556893939394
2	2399557045.4545455	0.7555022371599499	2.3995570454545456
2	2399557196.969697	0.5999058999699619	2.399557196969697
2	2399557348.4848485	0.5607486366494447	2.3995573484848487
2	2399557500.0	0.6230471714408828	2.3995575
3	2399557500.0	0.6287752788651811	2.3995575
3	2399557651.5151515	0.5334530650121438	2.3995576515151513
3	2399557803.030303	0.6928393217142034	2.399557803030303
3	2399557954.5454545	0.6809977455274108	2.3995579545454544
3	2399558106.060606	0.5779296891719088	2.399558106060606
3	2399558257.5757575	0.7078158788233202	2.3995582575757575
3	2399558409.090909	0.6197075398517268	2.399558409090909
3	2399558560.6060605	0.6558839950951045	2.3995585606060605
3	2399558712.121212	0.8605326441132923	2.399558712121212
3	2399558863.6363635	0.601036722449574	2.3995588636363636
3	2399559015.151515	0.7674631999687208	2.399559015151515
3	2399559166.6666665	0.8447741349230814	2.3995591666666667
3	2399559318.181818	0.8945322890408254	2.3995593181818182
3	2399559469.6969695	0.6749240815882417	2.3995594696969693
3	2399559621.212121	0.9251531373835999	2.399559621212121
3	2399559772.7272725	0.9108634668084592	2.3995597727272724
3	2399559924.242424	0.7106552875910969	2.399559924242424
3	2399560075.757576	0.8671827180480118	2.399560075757576
3	2399560227.2727275	1.002566223009074	2.3995602272727274
3	2399560378.787879	0.9128263517508861	2.399560378787879
3	2399560530.3030305	0.9700657520151751	2.3995605303030305
3	2399560681.818182	0.8237996096042743	2.399560681818182
3	2399560833.3333335	0.8184441669680446	2.3995608333333336
3	2399560984.848485	0.9359895570252289	2.399560984848485
3	2399561136.3636365	0.7413659914202292	2.3995611363636367
3	2399561287.878788	0.8005377650937454	2.399561287878788
3	2399561439.3939395	0.8875676519022172	2.3995614393939393
3	2399561590.909091	0.8834884060550442	2.399561590909091
3	2399561742.4242425	0.8968476583290972	2.3995617424242424
3	2399561893.939394	1.0886378495497124	2.399561893939394
3	2399562045.4545455	0.9975012631451102	2.3995620454545454
3	2399562196.969697	0.9420121925189076	2.399562196969697
3	2399562348.4848485	0.852438545988146	2.3995623484848485
3	2399562500.0	1.0362283939902315	2.3995625
3	2399562651.5151515	0.8687881218233633	2.3995626515151516
3	2399562803.030303	0.9291792979605145	2.399562803030303
3	2399562954.5454545	0.8072323823465539	2.3995629545454547
3	2399563106.060606	0.914819704592043	2.399563106060606
3	2399563257.5757575	1.1356905393413534	2.3995632575757577
3	2399563409.090909	0.9583409870143442	2.399563409090909
3	2399563560.6060605	0.9884701207697215	2.3995635606060604
3	2399563712.121212	0.9862591397205052	2.399563712121212
3	2399563863.6363635	0.9824797928012334	2.3995638636363634
3	2399564015.151515	1.1385291705543383	2.399564015151515
3	2399564166.6666665	1.1337144442397138	2.3995641666666665
3	2399564318.181818	1.072111396958209	2.399564318181818
3	2399564469.6969695	0.9784928080102427	2.3995644696969696
3	2399564621.212121	0.8867590320923239	2.399564621212121
3	2399564772.7272725	0.9768692919691132	2.3995647727272726
3	2399564924.242424	1.1937521341448276	2.399564924242424
3	2399565075.757576	1.0711805103425327	2.399565075757576
3	2399565227.2727275	1.0447876852651572	2.3995652272727277
3	2399565378.787879	1.071529498769794	2.399565378787879
3	2399565530.3030305	0.8897270496361929	2.3995655303030303
3	2399565681.818182	1.0792424068331428	2.399565681818182
3	2399565833.3333335	1.0646315357113312	2.3995658333333334
3	2399565984.848485	1.172713345171393	2.399565984848485
3	2399566136.3636365	0.8968376482938485	2.3995661363636365
3	2399566287.878788	0.8496983130501664	2.399566287878788
3	2399566439.3939395	1.0399713723147912	2.3995664393939395
3	2399566590.909091	0.9526024979970557	2.399566590909091
3	2399566742.4242425	0.9037343698291105	2.3995667424242426
3	2399566893.939394	0.8339318505805436	2.399566893939394
3	2399567045.4545455	0.847876157096294	2.3995670454545457
3	2399567196.969697	0.917896804577183	2.399567196969697
3	2399567348.4848485	1.0461184938070498	2.3995673484848483
3	2399567500.0	0.958636800165336	2.3995675
3	2399567651.5151515	0.8066717892494157	2.3995676515151514
3	2399567803.030303	1.046844125247827	2.399567803030303
3	2399567954.5454545	0.9788289467357306	2.3995679545454545
3	2399568106.060606	0.7620910776360904	2.399568106060606
3	2399568257.5757575	0.7797554228444931	2.3995682575757575
3	2399568409.090909	0.9569660848375406	2.399568409090909
3	2399568560.6060605	0.8958887369098575	2.3995685606060606
3	2399568712.121212	0.8993370387919938	2.399568712121212
3	2399568863.6363635	1.0316896655187338	2.3995688636363637
3	2399569015.151515	0.9902961488606149	2.399569015151515
3	2399569166.6666665	1.0330176646639833	2.3995691666666663
3	2399569318.181818	1.0174796823840688	2.399569318181818
3	2399569469.6969695	0.8838983676893926	2.3995694696969694
3	2399569621.212121	1.0159784873939766	2.399569621212121
3	2399569772.7272725	0.9264341609886456	2.3995697727272725
3	2399569924.242424	0.8042781056163935	2.399569924242424
3	2399570075.757576	0.9433111459643564	2.399570075757576
3	2399570227.2727275	0.742396328215934	2.3995702272727275
3	2399570378.787879	0.7010210513525742	2.399570378787879
3	2399570530.3030305	0.716239568586661	2.3995705303030306
3	2399570681.818182	0.8768543273049966	2.399570681818182
3	2399570833.3333335	0.6514387470209292	2.3995708333333337
3	2399570984.848485	0.7597619821256646	2.399570984848485
3	2399571136.3636365	0.6240604480111649	2.3995711363636363
3	2399571287.878788	0.6396795456579427	2.399571287878788
3	2399571439.3939395	0.7287008335609954	2.3995714393939394
3	2399571590.909091	0.7269019899346978	2.399571590909091
3	2399571742.4242425	0.768848688604962	2.3995717424242424
3	2399571893.939394	0.6810888087686404	2.399571893939394
3	2399572045.4545455	0.7838919615450096	2.3995720454545455
3	2399572196.969697	0.6262830972334983	2.399572196969697
3	2399572348.4848485	0.6388713858331543	2.3995723484848486
3	2399572500.0	0.5137505704308081	2.3995725
4	2399572500.0	0.577507126640235	2.3995725
4	2399572651.5151515	0.5618840103664736	2.3995726515151516
4	2399572803.030303	0.5749971975573254	2.399572803030303
4	2399572954.5454545	0.542762638366538	2.3995729545454547
4	2399573106.060606	0.5540484803748265	2.399573106060606
4	2399573257.5757575	0.7352885859723151	2.3995732575757573
4	2399573409.090909	0.6432617666222087	2.399573409090909
4	2399573560.6060605	0.5875159457267862	2.3995735606060604
4	2399573712.121212	0.6098036575143967	2.399573712121212
4	2399573863.6363635	0.8518551763120495	2.3995738636363635
4	2399574015.151515	0.6720952664132696	2.399574015151515
4	2399574166.6666665	0.8313265721030598	2.3995741666666666
4	2399574318.181818	0.6408268841395072	2.399574318181818
4	2399574469.6969695	0.7326693083793341	2.3995744696969696
4	2399574621.212121	0.8608395572680033	2.399574621212121
4	2399574772.7272725	0.9370575840225608	2.3995747727272727
4	2399574924.242424	0.8355395673588224	2.399574924242424
4	2399575075.757576	0.7817490266040691	2.399575075757576
4	2399575227.2727275	0.7026216263913193	2.3995752272727273
4	2399575378.787879	0.7010334459046894	2.399575378787879
4	2399575530.3030305	0.7775188290815819	2.3995755303030304
4	2399575681.818182	0.7973866924904153	2.399575681818182
4	2399575833.3333335	0.9733797038770889	2.3995758333333335
4	2399575984.848485	0.9210497004474788	2.399575984848485
4	2399576136.3636365	0.7658108270347709	2.3995761363636365
4	2399576287.878788	1.0556852355682924	2.399576287878788
4	2399576439.3939395	0.9365210639276615	2.3995764393939396
4	2399576590.909091	0.8024583914204714	2.399576590909091
4	2399576742.4242425	0.771874734881663	2.3995767424242427
4	2399576893.939394	0.9952510940857695	2.399576893939394
4	2399577045.4545455	0.7816565009004964	2.3995770454545453
4	2399577196.969697	1.0348231762449802	2.399577196969697
4	2399577348.4848485	1.1315731166738425	2.3995773484848484
4	2399577500.0	0.918697014682544	2.3995775
4	2399577651.5151515	0.901032238474444	2.3995776515151515
4	2399577803.030303	0.8610144704631809	2.399577803030303
4	2399577954.5454545	0.8130109730226824	2.3995779545454545
4	2399578106.060606	1.1652752461014457	2.399578106060606
4	2399578257.5757575	1.0284565478879735	2.3995782575757576
4	2399578409.090909	0.8501733195941286	2.399578409090909
4	2399578560.6060605	1.0569397879932345	2.3995785606060607
4	2399578712.121212	1.1314140980524734	2.399578712121212
4	2399578863.6363635	1.1609960618957007	2.3995788636363633
4	2399579015.151515	0.928651893560544	2.399579015151515
4	2399579166.6666665	1.1489190220043646	2.3995791666666664
4	2399579318.181818	1.1220747254939938	2.399579318181818
4	2399579469.6969695	1.1355047846052058	2.3995794696969694
4	2399579621.212121	1.0099161086738937	2.399579621212121
4	2399579772.7272725	0.9296698174665762	2.3995797727272725
4	2399579924.242424	1.138933872205497	2.399579924242424
4	2399580075.757576	1.1684742947057283	2.399580075757576
4	2399580227.2727275	0.9391440702078208	2.3995802272727276
4	2399580378.787879	0.9131408803973632	2.399580378787879
4	2399580530.3030305	0.841778347753894	2.3995805303030306
4	2399580681.818182	0.965210178608519	2.399580681818182
4	2399580833.3333335	1.0739497294828926	2.3995808333333333
4	2399580984.848485	1.1154536936066057	2.399580984848485
4	2399581136.3636365	0.9997184669085823	2.3995811363636363
4	2399581287.878788	0.9570299183521906	2.399581287878788
4	2399581439.3939395	1.0642622441437495	2.3995814393939394
4	2399581590.909091	1.0008875707581868	2.399581590909091
4	2399581742.4242425	1.1618205438106333	2.3995817424242425
4	2399581893.939394	0.9620435126401502	2.399581893939394
4	2399582045.4545455	0.8558384984660212	2.3995820454545456
4	2399582196.969697	0.9967266282498176	2.399582196969697
4	2399582348.4848485	0.8307624965674023	2.3995823484848486
4	2399582500.0	0.8192345611266498	2.3995825
4	2399582651.5151515	1.0505744829726213	2.3995826515151517
4	2399582803.030303	1.006703154856639	2.399582803030303
4	2399582954.5454545	0.9460525898368289	2.3995829545454543
4	2399583106.060606	0.9982442912275965	2.399583106060606
4	2399583257.5757575	0.9439910385374438	2.3995832575757574
4	2399583409.090909	0.9109657482815632	2.399583409090909
4	2399583560.6060605	1.0440959936680956	2.3995835606060605
4	2399583712.121212	1.0043179149915493	2.399583712121212
4	2399583863.6363635	0.7727830932288857	2.3995838636363636
4	2399584015.151515	0.8836066619696752	2.399584015151515
4	2399584166.6666665	0.7492981275000503	2.3995841666666666
4	2399584318.181818	0.723052438852107	2.399584318181818
4	2399584469.6969695	0.7563320604334793	2.3995844696969697
4	2399584621.212121	0.7297544591522293	2.399584621212121
4	2399584772.7272725	1.0041159566200781	2.3995847727272723
4	2399584924.242424	0.7913994001152728	2.399584924242424
4	2399585075.757576	0.9642641753860371	2.399585075757576
4	2399585227.2727275	0.6529359407078861	2.3995852272727274
4	2399585378.787879	0.7246910921926474	2.399585378787879
4	2399585530.3030305	0.7128767091954178	2.3995855303030305
4	2399585681.818182	0.7880375812848289	2.399585681818182
4	2399585833.3333335	0.8505557281585943	2.3995858333333335
4	2399585984.848485	0.7969582038757618	2.399585984848485
4	2399586136.3636365	0.7335962741448188	2.3995861363636366
4	2399586287.878788	0.8710860463554166	2.399586287878788
4	2399586439.3939395	0.585695440102609	2.3995864393939397
4	2399586590.909091	0.8022673101228561	2.399586590909091
4	2399586742.4242425	0.7399900800063952	2.3995867424242423
4	2399586893.939394	0.7265413869733578	2.399586893939394
4	2399587045.4545455	0.6803216688277981	2.3995870454545454
4	2399587196.969697	0.5847966104656979	2.399587196969697
4	2399587348.4848485	0.7210820221437082	2.3995873484848484
4	2399587500.0	0.6321994461646061	2.3995875
5	2399587500.0	0.5929984600899479	2.3995875
5	2399587651.5151515	0.6096452947907315	2.3995876515151515
5	2399587803.030303	0.7812503920539505	2.399587803030303
5	2399587954.5454545	0.5911531415236458	2.3995879545454546
5	2399588106.060606	0.681648369920396	2.399588106060606
5	2399588257.5757575	0.5943413033449069	2.3995882575757577
5	2399588409.090909	0.733093930631461	2.399588409090909
5	2399588560.6060605	0.8496830058287849	2.3995885606060603
5	2399588712.121212	0.7407831172444368	2.399588712121212
5	2399588863.6363635	0.651304128410217	2.3995888636363634
5	2399589015.151515	0.7607852567784231	2.399589015151515
5	2399589166.6666665	0.7317707879143769	2.3995891666666664
5	2399589318.181818	0.8580659474359281	2.399589318181818
5	2399589469.6969695	0.9054791871134833	2.3995894696969695
5	2399589621.212121	0.6576829481611315	2.399589621212121
5	2399589772.7272725	0.8485651172351021	2.3995897727272726
5	2399589924.242424	0.76032644160831	2.399589924242424
5	2399590075.757576	0.7387264657295055	2.399590075757576
5	2399590227.2727275	0.8961646778729832	2.3995902272727276
5	2399590378.787879	0.7321339930152543	2.399590378787879
5	2399590530.3030305	0.983345853229831	2.3995905303030307
5	2399590681.818182	0.9965642538447252	2.399590681818182
5	2399590833.3333335	0.7676802124085202	2.3995908333333333
5	2399590984.848485	0.7645898614960801	2.399590984848485
5	2399591136.3636365	0.786404486927548	2.3995911363636364
5	2399591287.878788	0.8053668771281304	2.399591287878788
5	2399591439.3939395	0.7621210530101665	2.3995914393939395
5	2399591590.909091	0.9654146292050699	2.399591590909091
5	2399591742.4242425	0.9286645702775866	2.3995917424242426
5	2399591893.939394	0.7670221576001436	2.399591893939394
5	2399592045.4545455	1.1191950055493798	2.3995920454545456
5	2399592196.969697	1.128396242693254	2.399592196969697
5	2399592348.4848485	0.9287372219658867	2.3995923484848487
5	2399592500.0	0.8799216906134255	2.3995925
5	2399592651.5151515	1.0309093909009432	2.3995926515151513
5	2399592803.030303	1.0178867646795984	2.399592803030303
5	2399592954.5454545	1.0584508676870579	2.3995929545454544
5	2399593106.060606	1.167044288390985	2.399593106060606
5	2399593257.5757575	0.9687007907731539	2.3995932575757575
5	2399593409.090909	1.1525474686128603	2.399593409090909
5	2399593560.6060605	1.1129188121483509	2.3995935606060605
5	2399593712.121212	1.1794099261358277	2.399593712121212
5	2399593863.6363635	0.9060477023653942	2.3995938636363636
5	2399594015.151515	1.1207137728580259	2.399594015151515
5	2399594166.6666665	1.0568958072711738	2.3995941666666667
5	2399594318.181818	1.1892387296129618	2.399594318181818
5	2399594469.6969695	0.8856181453763424	2.3995944696969693
5	2399594621.212121	0.9844469407312803	2.399594621212121
5	2399594772.7272725	0.8674253279643475	2.3995947727272724
5	2399594924.242424	1.1649610656188951	2.399594924242424
5	2399595075.757576	1.144169738276158	2.399595075757576
5	2399595227.2727275	0.837526683751278	2.3995952272727274
5	2399595378.787879	1.0124964608479037	2.399595378787879
5	2399595530.3030305	0.8390560499936776	2.3995955303030305
5	2399595681.818182	1.1311477627899993	2.399595681818182
5	2399595833.3333335	0.9734797923872727	2.3995958333333336
5	2399595984.848485	0.8797870504448307	2.399595984848485
5	2399596136.3636365	0.9339296158675967	2.3995961363636367
5	2399596287.878788	1.137762209557793	2.399596287878788
5	2399596439.3939395	0.979461971473127	2.3995964393939393
5	2399596590.909091	1.1127803565455499	2.399596590909091
5	2399596742.4242425	1.080501564822314	2.3995967424242424
5	2399596893.939394	1.0104111205769934	2.399596893939394
5	2399597045.4545455	1.1515193961884422	2.3995970454545454
5	2399597196.969697	1.039387958795181	2.399597196969697
5	2399597348.4848485	0.9733299995149849	2.3995973484848485
5	2399597500.0	0.9130238592619493	2.3995975
5	2399597651.5151515	0.9116594004495018	2.3995976515151516
5	2399597803.030303	0.8870929285189351	2.399597803030303
5	2399597954.5454545	1.0219522380879427	2.3995979545454547
5	2399598106.060606	0.8404017410938024	2.399598106060606
5	2399598257.5757575	0.7970357131032252	2.3995982575757573
5	2399598409.090909	0.743254063602041	2.399598409090909
5	2399598560.6060605	0.8958053887422859	2.3995985606060604
5	2399598712.121212	0.9925928126158735	2.399598712121212
5	2399598863.6363635	0.8765936859808369	2.3995988636363634
5	2399599015.151515	0.8780435064080004	2.399599015151515
5	2399599166.6666665	0.8516944921043244	2.3995991666666665
5	2399599318.181818	1.0072816941162375	2.399599318181818
5	2399599469.6969695	0.9894128559277564	2.3995994696969696
5	2399599621.212121	0.9773253095868191	2.399599621212121
5	2399599772.7272725	0.9575681676865728	2.3995997727272727
5	2399599924.242424	0.9484634698667549	2.399599924242424
5	2399600075.757576	0.7417668644148862	2.399600075757576
5	2399600227.2727275	0.8132264730074981	2.3996002272727277
5	2399600378.787879	0.8895881611694044	2.399600378787879
5	2399600530.3030305	0.6941951113603626	2.3996005303030303
5	2399600681.818182	0.6589483728130129	2.399600681818182
5	2399600833.3333335	0.7662624470460337	2.3996008333333334
5	2399600984.848485	0.6703747855269867	2.399600984848485
5	2399601136.3636365	0.6195988698230225	2.3996011363636365
5	2399601287.878788	0.8567058249721755	2.399601287878788
5	2399601439.3939395	0.8134472589610268	2.3996014393939396
5	2399601590.909091	0.7930345152847676	2.399601590909091
5	2399601742.4242425	0.5945512514069824	2.3996017424242426
5	2399601893.939394	0.7227029056528395	2.399601893939394
5	2399602045.4545455	0.5916055128942864	2.3996020454545457
5	2399602196.969697	0.5745901013048668	2.399602196969697
5	2399602348.4848485	0.7289138056722927	2.3996023484848483
5	2399602500.0	0.6522658451528639	2.3996025
6	2399602500.0	0.6212610648846564	2.3996025
6	2399602651.5151515	0.5245684854690271	2.3996026515151514
6	2399602803.030303	0.6836245636067707	2.399602803030303
6	2399602954.5454545	0.7004493802490083	2.3996029545454545
6	2399603106.060606	0.7774938985479194	2.399603106060606
6	2399603257.5757575	0.8146403585669317	2.3996032575757575
6	2399603409.090909	0.6233189025925566	2.399603409090909
6	2399603560.6060605	0.7262234898883859	2.3996035606060606
6	2399603712.121212	0.6070038960769493	2.399603712121212
6	2399603863.6363635	0.8633666974301403	2.3996038636363637
6	2399604015.151515	0.8027940848806975	2.3996040151515152
6	2399604166.6666665	0.8351352904645989	2.3996041666666663
6	2399604318.181818	0.7082462295465446	2.399604318181818
6	2399604469.6969695	0.7445957868604595	2.3996044696969694
6	2399604621.212121	0.9354806346856787	2.399604621212121
6	2399604772.7272725	0.8499622698739209	2.3996047727272725
6	2399604924.242424	0.8137121388058965	2.399604924242424
6	2399605075.757576	0.7688082055754439	2.399605075757576
6	2399605227.2727275	0.7604538397338046	2.3996052272727275
6	2399605378.787879	0.8243339888362873	2.399605378787879
6	2399605530.3030305	0.9295686073823108	2.3996055303030306
6	2399605681.818182	0.7914589257178447	2.399605681818182
6	2399605833.3333335	0.9697767553576987	2.3996058333333337
6	2399605984.848485	1.0613373620621027	2.399605984848485
6	2399606136.3636365	0.7943048466474001	2.3996061363636363
6	2399606287.878788	0.7507694424403846	2.399606287878788
6	2399606439.3939395	1.0261297453667004	2.3996064393939394
6	2399606590.909091	0.7756394441213096	2.399606590909091
6	2399606742.4242425	0.9275523504954765	2.3996067424242424
6	2399606893.939394	0.8665667650290314	2.399606893939394
6	2399607045.4545455	0.8451652951618593	2.3996070454545455
6	2399607196.969697	0.8389816375753348	2.399607196969697
6	2399607348.4848485	1.1162059132960782	2.3996073484848486
6	2399607500.0	1.0424531350848616	2.3996075
6	2399607651.5151515	0.9402507918902836	2.3996076515151517
6	2399607803.030303	0.8713518461195816	2.399607803030303
6	2399607954.5454545	0.8862880452500439	2.3996079545454543
6	2399608106.060606	0.8656037665711908	2.399608106060606
6	2399608257.5757575	0.929468394756404	2.3996082575757574
6	2399608409.090909	0.8692537771451183	2.399608409090909
6	2399608560.6060605	0.997417178565807	2.3996085606060604
6	2399608712.121212	1.061213520420029	2.399608712121212
6	2399608863.6363635	0.8561571063154165	2.3996088636363635
6	2399609015.151515	1.0882774655710925	2.399609015151515
6	2399609166.6666665	1.070633522165771	2.3996091666666666
6	2399609318.181818	0.82181467487698	2.399609318181818
6	2399609469.6969695	0.9744971493521286	2.3996094696969696
6	2399609621.212121	0.8200938488048161	2.399609621212121
6	2399609772.7272725	0.9583408144662852	2.3996097727272727
6	2399609924.242424	1.1284713219490314	2.399609924242424
6	2399610075.757576	0.9059470032033908	2.399610075757576
6	2399610227.2727275	1.0272303659164943	2.3996102272727273
6	2399610378.787879	1.0570192574478314	2.399610378787879
6	2399610530.3030305	1.0775384448115306	2.3996105303030304
6	2399610681.818182	0.899842446310733	2.399610681818182
6	2399610833.3333335	1.0438468800199148	2.3996108333333335
6	2399610984.848485	0.9618182296567606	2.399610984848485
6	2399611136.3636365	0.8326476388514589	2.3996111363636365
6	2399611287.878788	1.064777934384455	2.399611287878788
6	2399611439.3939395	0.9304266332191669	2.3996114393939396
6	2399611590.909091	0.7890309610683934	2.399611590909091
6	2399611742.4242425	0.9806992027732782	2.3996117424242427
6	2399611893.939394	1.022873992061556	2.399611893939394
6	2399612045.4545455	1.1136444530059928	2.3996120454545453
6	2399612196.969697	0.9228215143954782	2.399612196969697
6	2399612348.4848485	1.0612438897060053	2.3996123484848484
6	2399612500.0	1.0372262330786834	2.3996125
6	2399612651.5151515	1.0665367122653806	2.3996126515151515
6	2399612803.030303	0.8739925712749996	2.399612803030303
6	2399612954.5454545	0.9861180007595589	2.3996129545454545
6	2399613106.060606	1.0500047530637024	2.399613106060606
6	2399613257.5757575	0.9986789830011149	2.3996132575757576
6	2399613409.090909	0.7891645182213258	2.399613409090909
6	2399613560.6060605	1.0062054023392137	2.3996135606060607
6	2399613712.121212	0.8483543008691887	2.399613712121212
6	2399613863.6363635	0.9623816383902009	2.3996138636363633
6	2399614015.151515	0.7588343093473041	2.399614015151515
6	2399614166.6666665	0.8347696949882429	2.3996141666666664
6	2399614318.181818	0.7523261247997817	2.399614318181818
6	2399614469.6969695	0.8719850347965821	2.3996144696969695
6	2399614621.212121	0.8777392425811563	2.399614621212121
6	2399614772.7272725	0.8440311994351893	2.3996147727272725
6	2399614924.242424	0.6783622383903107	2.399614924242424
6	2399615075.757576	0.7354191061933402	2.399615075757576
6	2399615227.2727275	0.7682262440757455	2.3996152272727276
6	2399615378.787879	0.9526567476439676	2.399615378787879
6	2399615530.3030305	0.87207594598067	2.3996155303030307
6	2399615681.818182	0.8213885035164703	2.399615681818182
6	2399615833.3333335	0.6364199574641618	2.3996158333333333
6	2399615984.848485	0.7657691994682045	2.399615984848485
6	2399616136.3636365	0.6280377092040714	2.3996161363636364
6	2399616287.878788	0.7150499742394025	2.399616287878788
6	2399616439.3939395	0.609606912377052	2.3996164393939394
6	2399616590.909091	0.5767146655325636	2.399616590909091
6	2399616742.4242425	0.6893817719070982	2.3996167424242425
6	2399616893.939394	0.6648722363483552	2.399616893939394
6	2399617045.4545455	0.7634400123791933	2.3996170454545456
6	2399617196.969697	0.5597502961964526	2.399617196969697
6	2399617348.4848485	0.7413769806999719	2.3996173484848486
6	2399617500.0	0.6099682092520472	2.3996175
7	2399617500.0	0.5584174584908126	2.3996175
7	2399617651.5151515	0.7276644945553801	2.3996176515151517
7	2399617803.030303	0.6996480951438891	2.399617803030303
7	2399617954.5454545	0.7643285129431138	2.3996179545454543
7	2399618106.060606	0.6649596960617798	2.399618106060606
7	2399618257.5757575	0.8283765975641437	2.3996182575757574
7	2399618409.090909	0.8328904283189442	2.399618409090909
7	2399618560.6060605	0.7389116757738585	2.3996185606060605
7	2399618712.121212	0.6944962883493151	2.399618712121212
7	2399618863.6363635	0.6655290758147095	2.3996188636363636
7	2399619015.151515	0.7865112895825793	2.399619015151515
7	2399619166.6666665	0.640199304892037	2.3996191666666666
7	2399619318.181818	0.8337041682977312	2.399619318181818
7	2399619469.6969695	0.6755695557609658	2.3996194696969697
7	2399619621.212121	0.899574454851379	2.399619621212121
7	2399619772.7272725	0.8062444997131623	2.3996197727272723
7	2399619924.242424	0.6975652723548502	2.399619924242424
7	2399620075.757576	0.9711122732119757	2.399620075757576
7	2399620227.2727275	0.7692176193284557	2.3996202272727274
7	2399620378.787879	0.7299756053208627	2.399620378787879
7	2399620530.3030305	0.758823260973883	2.3996205303030305
7	2399620681.818182	0.9448828078179115	2.399620681818182
7	2399620833.3333335	0.779549993783234	2.3996208333333335
7	2399620984.848485	0.7646383417308523	2.399620984848485
7	2399621136.3636365	0.9392354247920658	2.3996211363636366
7	2399621287.878788	0.9437620596774572	2.399621287878788
7	2399621439.3939395	1.0092028535491404	2.3996214393939397
7	2399621590.909091	0.8957779852566464	2.399621590909091
7	2399621742.4242425	1.084229052962929	2.3996217424242423
7	2399621893.939394	1.0347055983227085	2.399621893939394
7	2399622045.4545455	1.1119954500418274	2.3996220454545454
7	2399622196.969697	1.1077156100157393	2.399622196969697
7	2399622348.4848485	0.9669377846320643	2.3996223484848485
7	2399622500.0	0.8489228040779901	2.3996225
7	2399622651.5151515	1.0082376073681762	2.3996226515151515
7	2399622803.030303	0.9532144914238515	2.399622803030303
7	2399622954.5454545	1.161405187494728	2.3996229545454546
7	2399623106.060606	0.8620405640257417	2.399623106060606
7	2399623257.5757575	0.9205671902800525	2.3996232575757577
7	2399623409.090909	1.1383969921296662	2.399623409090909
7	2399623560.6060605	0.8378283428403037	2.3996235606060603
7	2399623712.121212	0.9155590000609981	2.399623712121212
7	2399623863.6363635	1.0244442096391841	2.3996238636363634
7	2399624015.151515	1.1846622819679782	2.399624015151515
7	2399624166.6666665	1.0897925968222961	2.3996241666666664
7	2399624318.181818	1.0781654134397145	2.399624318181818
7	2399624469.6969695	1.1012427585239897	2.3996244696969695
7	2399624621.212121	0.8914520120260875	2.399624621212121
7	2399624772.7272725	1.1842073736463294	2.3996247727272726
7	2399624924.242424	1.0544619660803558	2.399624924242424
7	2399625075.757576	1.0154019316201515	2.399625075757576
7	2399625227.2727275	0.885900494694171	2.3996252272727276
7	2399625378.787879	0.9696346175606345	2.399625378787879
7	2399625530.3030305	1.0079232943985128	2.3996255303030303
7	2399625681.818182	1.0793326465039894	2.399625681818182
7	2399625833.3333335	0.9553730049236039	2.3996258333333333
7	2399625984.848485	0.9337976236774611	2.399625984848485
7	2399626136.3636365	0.8554959366377404	2.3996261363636364
7	2399626287.878788	1.0754742332544636	2.399626287878788
7	2399626439.3939395	0.8496538135875907	2.3996264393939395
7	2399626590.909091	0.8404884933669541	2.399626590909091
7	2399626742.4242425	0.9438738584598687	2.3996267424242426
7	2399626893.939394	1.0713732164884318	2.399626893939394
7	2399627045.4545455	0.9503061259238239	2.3996270454545456
7	2399627196.969697	0.995462692411459	2.399627196969697
7	2399627348.4848485	1.08444923943849	2.3996273484848487
7	2399627500.0	0.9112945553580079	2.3996275
7	2399627651.5151515	0.8671778596222851	2.3996276515151513
7	2399627803.030303	0.9241300130567652	2.399627803030303
7	2399627954.5454545	0.9874259950679158	2.3996279545454544
7	2399628106.060606	1.1126398425838253	2.399628106060606
7	2399628257.5757575	0.7653623480623548	2.3996282575757575
7	2399628409.090909	0.8771282569754406	2.399628409090909
7	2399628560.6060605	0.8298264450178338	2.3996285606060606
7	2399628712.121212	0.8615148877604443	2.399628712121212
7	2399628863.6363635	0.7829800440070316	2.3996288636363636
7	2399629015.151515	0.9606033647507364	2.399629015151515
7	2399629166.6666665	1.016416740492423	2.3996291666666667
7	2399629318.181818	0.8460007779538292	2.399629318181818
7	2399629469.6969695	0.715329133945488	2.3996294696969693
7	2399629621.212121	0.8689741056726036	2.399629621212121
7	2399629772.7272725	0.7525781176358095	2.3996297727272724
7	2399629924.242424	0.9326511480997062	2.399629924242424
7	2399630075.757576	0.9815656782431589	2.399630075757576
7	2399630227.2727275	0.8371993127917601	2.3996302272727275
7	2399630378.787879	0.6972707882219676	2.399630378787879
7	2399630530.3030305	0.8454481334775	2.3996305303030305
7	2399630681.818182	0.7825930413271274	2.399630681818182
7	2399630833.3333335	0.6370198583607141	2.3996308333333336
7	2399630984.848485	0.6117851994901546	2.399630984848485
7	2399631136.3636365	0.7222441827388232	2.3996311363636367
7	2399631287.878788	0.758041008606317	2.399631287878788
7	2399631439.3939395	0.7996020795979246	2.3996314393939393
7	2399631590.909091	0.5869780190040812	2.399631590909091
7	2399631742.4242425	0.5981775134111529	2.3996317424242424
7	2399631893.939394	0.7190563005884884	2.399631893939394
7	2399632045.4545455	0.5525913950279521	2.3996320454545454
7	2399632196.969697	0.6425629923527659	2.399632196969697
7	2399632348.4848485	0.7408669883158915	2.3996323484848485
7	2399632500.0	0.5265335765685497	2.3996325
8	2399632500.0	0.7060108711126837	2.3996325
8	2399632651.5151515	0.6392212882810884	2.3996326515151516
8	2399632803.030303	0.6738403461094643	2.399632803030303
8	2399632954.5454545	0.756203382257809	2.3996329545454547
8	2399633106.060606	0.6825739181514057	2.399633106060606
8	2399633257.5757575	0.8277324142955593	2.3996332575757573
8	2399633409.090909	0.6886726309579841	2.399633409090909
8	2399633560.6060605	0.7551896270567944	2.3996335606060604
8	2399633712.121212	0.8563441010164088	2.399633712121212
8	2399633863.6363635	0.8158571214099587	2.3996338636363634
8	2399634015.151515	0.760549047143241	2.399634015151515
8	2399634166.6666665	0.8238482163124915	2.3996341666666665
8	2399634318.181818	0.846839532336809	2.399634318181818
8	2399634469.6969695	0.9221927473604141	2.3996344696969696
8	2399634621.212121	0.9055565848121158	2.399634621212121
8	2399634772.7272725	0.7876679592707869	2.3996347727272727
8	2399634924.242424	0.7454345683175453	2.399634924242424
8	2399635075.757576	0.8953781527263381	2.399635075757576
8	2399635227.2727275	0.7066076258142754	2.3996352272727277
8	2399635378.787879	0.792664106192427	2.399635378787879
8	2399635530.3030305	0.7610962132810528	2.3996355303030303
8	2399635681.818182	0.7989078722261161	2.399635681818182
8	2399635833.3333335	0.9129077018112264	2.3996358333333334
8	2399635984.848485	1.0338173119110978	2.399635984848485
8	2399636136.3636365	0.9376017230456762	2.3996361363636365
8	2399636287.878788	0.8563333235289244	2.399636287878788
8	2399636439.3939395	0.7572807454374852	2.3996364393939396
8	2399636590.909091	0.8595774919332214	2.399636590909091
8	2399636742.4242425	0.99834630323279	2.3996367424242426
8	2399636893.939394	0.8660944959948388	2.399636893939394
8	2399637045.4545455	1.0488427133100728	2.3996370454545457
8	2399637196.969697	1.0445438791197825	2.399637196969697
8	2399637348.4848485	0.8235139452552518	2.3996373484848483
8	2399637500.0	0.8987704014593387	2.3996375
8	2399637651.5151515	0.9389878187034126	2.3996376515151514
8	2399637803.030303	0.7903433193052222	2.399637803030303
8	2399637954.5454545	0.9860570550531792	2.3996379545454545
8	2399638106.060606	1.0755107777128603	2.399638106060606
8	2399638257.5757575	1.1648765362049038	2.3996382575757575
8	2399638409.090909	0.7925515653398161	2.399638409090909
8	2399638560.6060605	0.7891600136801782	2.3996385606060606
8	2399638712.121212	1.0663401393094778	2.399638712121212
8	2399638863.6363635	1.1864932594163986	2.3996388636363637
8	2399639015.151515	1.0308060931926697	2.399639015151515
8	2399639166.6666665	0.9185190061118748	2.3996391666666663
8	2399639318.181818	0.814289230123302	2.399639318181818
8	2399639469.6969695	1.0805471484450153	2.3996394696969694
8	2399639621.212121	1.1271868633299988	2.399639621212121
8	2399639772.7272725	1.1114249202382216	2.3996397727272725
8	2399639924.242424	1.1494753121357193	2.399639924242424
8	2399640075.757576	1.0750743798802511	2.399640075757576
8	2399640227.2727275	0.9873205464004643	2.3996402272727275
8	2399640378.787879	0.9283569272115293	2.399640378787879
8	2399640530.3030305	1.1229810243596214	2.3996405303030306
8	2399640681.818182	0.9700120488466982	2.399640681818182
8	2399640833.3333335	1.0741742542895267	2.3996408333333337
8	2399640984.848485	1.0804834737247204	2.399640984848485
8	2399641136.3636365	0.7982012460893942	2.3996411363636363
8	2399641287.878788	1.0816103863343782	2.399641287878788
8	2399641439.3939395	1.0242424501121827	2.3996414393939394
8	2399641590.909091	1.0098963101415614	2.399641590909091
8	2399641742.4242425	0.9974380773961465	2.3996417424242424
8	2399641893.939394	0.8354392290236038	2.399641893939394
8	2399642045.4545455	0.7877839319119648	2.3996420454545455
8	2399642196.969697	0.9449515516946813	2.399642196969697
8	2399642348.4848485	1.117293406654334	2.3996423484848486
8	2399642500.0	0.881762354892387	2.3996425
8	2399642651.5151515	1.1068073510924104	2.3996426515151517
8	2399642803.030303	1.0159009813354705	2.399642803030303
8	2399642954.5454545	0.7636925671970176	2.3996429545454543
8	2399643106.060606	1.0082345791679026	2.399643106060606
8	2399643257.5757575	0.9176452879432235	2.3996432575757574
8	2399643409.090909	0.7889179785591209	2.399643409090909
8	2399643560.6060605	0.7642057192527533	2.3996435606060604
8	2399643712.121212	0.9596152452032152	2.399643712121212
8	2399643863.6363635	1.070366463420568	2.3996438636363635
8	2399644015.151515	0.9608992987526823	2.399644015151515
8	2399644166.6666665	0.8832481811165304	2.3996441666666666
8	2399644318.181818	0.937770599629393	2.399644318181818
8	2399644469.6969695	0.8597166393320492	2.3996444696969697
8	2399644621.212121	0.7761738404589164	2.399644621212121
8	2399644772.7272725	0.7059574541650145	2.3996447727272727
8	2399644924.242424	0.6948018318884441	2.399644924242424
8	2399645075.757576	0.6874581221507996	2.399645075757576
8	2399645227.2727275	0.8644650928724371	2.3996452272727273
8	2399645378.787879	0.8212550471601718	2.399645378787879
8	2399645530.3030305	0.8912830943219553	2.3996455303030304
8	2399645681.818182	0.7061173948528155	2.399645681818182
8	2399645833.3333335	0.9136150532269492	2.3996458333333335
8	2399645984.848485	0.6430688625594929	2.399645984848485
8	2399646136.3636365	0.8818443854818423	2.3996461363636366
8	2399646287.878788	0.6240839963509783	2.399646287878788
8	2399646439.3939395	0.7657290096480783	2.3996464393939396
8	2399646590.909091	0.7077201591245866	2.399646590909091
8	2399646742.4242425	0.6408985414555264	2.3996467424242427
8	2399646893.939394	0.5656522098765592	2.399646893939394
8	2399647045.4545455	0.5827571459301607	2.3996470454545453
8	2399647196.969697	0.7261823524353213	2.399647196969697
8	2399647348.4848485	0.6016966250364922	2.3996473484848484
8	2399647500.0	0.709413524296463	2.3996475
9	2399647500.0	0.7462509169261727	2.3996475
9	2399647651.5151515	0.5718702815137433	2.3996476515151515
9	2399647803.030303	0.6664554295295296	2.399647803030303
9	2399647954.5454545	0.784991286807308	2.3996479545454545
9	2399648106.060606	0.7160713114567789	2.399648106060606
9	2399648257.5757575	0.7055635995720555	2.3996482575757576
9	2399648409.090909	0.6853171588700522	2.399648409090909
9	2399648560.6060605	0.6379036006657614	2.3996485606060607
9	2399648712.121212	0.729140490891574	2.3996487121212122
9	2399648863.6363635	0.7976061368914571	2.3996488636363633
9	2399649015.151515	0.7299401963313131	2.399649015151515
9	2399649166.6666665	0.6708157527749887	2.3996491666666664
9	2399649318.181818	0.6985665525906057	2.399649318181818
9	2399649469.6969695	0.8790895954412487	2.3996494696969695
9	2399649621.212121	0.7838196827634376	2.399649621212121
9	2399649772.7272725	0.7385582778189798	2.3996497727272725
9	2399649924.242424	0.9124778156890084	2.399649924242424
9	2399650075.757576	0.6798428479899199	2.399650075757576
9	2399650227.2727275	0.7500243588800103	2.3996502272727276
9	2399650378.787879	0.9762016144455297	2.399650378787879
9	2399650530.3030305	0.8038011367348692	2.3996505303030307
9	2399650681.818182	0.7230145758209664	2.399650681818182
9	2399650833.3333335	0.8042991827463877	2.3996508333333333
9	2399650984.848485	0.8189606240565219	2.399650984848485
9	2399651136.3636365	0.7816610313521474	2.3996511363636364
9	2399651287.878788	0.7927365161395252	2.399651287878788
9	2399651439.3939395	0.8793773393051595	2.3996514393939394
9	2399651590.909091	1.025858085657421	2.399651590909091
9	2399651742.4242425	1.0346126040507473	2.3996517424242425
9	2399651893.939394	1.1072055056566028	2.399651893939394
9	2399652045.4545455	0.9229246124717381	2.3996520454545456
9	2399652196.969697	0.7553198375049142	2.399652196969697
9	2399652348.4848485	0.8887602671166412	2.3996523484848487
9	2399652500.0	0.9951606895202464	2.3996525
9	2399652651.5151515	0.8122586482629175	2.3996526515151513
9	2399652803.030303	0.8084454243408933	2.399652803030303
9	2399652954.5454545	0.8779130724521901	2.3996529545454544
9	2399653106.060606	1.0115517053132015	2.399653106060606
9	2399653257.5757575	0.830516689172602	2.3996532575757574
9	2399653409.090909	0.9299048089617569	2.399653409090909
9	2399653560.6060605	1.1411741528522796	2.3996535606060605
9	2399653712.121212	0.8835181158683272	2.399653712121212
9	2399653863.6363635	1.030859696932861	2.3996538636363636
9	2399654015.151515	0.9988072478893053	2.399654015151515
9	2399654166.6666665	0.947949859508637	2.3996541666666666
9	2399654318.181818	0.8701884693418392	2.399654318181818
9	2399654469.6969695	0.9598065574135309	2.3996544696969697
9	2399654621.212121	0.8228473340116628	2.399654621212121
9	2399654772.7272725	0.8721452714224208	2.3996547727272723
9	2399654924.242424	1.067790765882625	2.399654924242424
9	2399655075.757576	1.0049024777455309	2.399655075757576
9	2399655227.2727275	0.8221021529214849	2.3996552272727274
9	2399655378.787879	0.8395909813194639	2.399655378787879
9	2399655530.3030305	0.8976586952499932	2.3996555303030305
9	2399655681.818182	1.1647799173791233	2.399655681818182
9	2399655833.3333335	0.9976150814086502	2.3996558333333335
9	2399655984.848485	1.167329596077396	2.399655984848485
9	2399656136.3636365	1.0892653328582609	2.3996561363636366
9	2399656287.878788	1.1399027478772081	2.399656287878788
9	2399656439.3939395	1.048753340991351	2.3996564393939397
9	2399656590.909091	1.0092633808461282	2.399656590909091
9	2399656742.4242425	1.0500318079637287	2.3996567424242423
9	2399656893.939394	0.791669269952647	2.399656893939394
9	2399657045.4545455	0.8109285494591622	2.3996570454545454
9	2399657196.969697	0.877852569785075	2.399657196969697
9	2399657348.4848485	0.820974578603631	2.3996573484848485
9	2399657500.0	0.8719499337869749	2.3996575
9	2399657651.5151515	1.008252165989281	2.3996576515151515
9	2399657803.030303	1.1065562114850211	2.399657803030303
9	2399657954.5454545	0.8883693036098776	2.3996579545454546
9	2399658106.060606	0.8822246602235657	2.399658106060606
9	2399658257.5757575	0.9287877571434591	2.3996582575757577
9	2399658409.090909	0.8882405623674172	2.399658409090909
9	2399658560.6060605	1.0901974756730852	2.3996585606060603
9	2399658712.121212	0.9919676649073036	2.399658712121212
9	2399658863.6363635	0.7288066439204195	2.3996588636363634
9	2399659015.151515	0.7687917010050018	2.399659015151515
9	2399659166.6666665	1.0092810997861232	2.3996591666666665
9	2399659318.181818	0.9240650601873709	2.399659318181818
9	2399659469.6969695	0.8905611968861069	2.3996594696969695
9	2399659621.212121	0.9510306558780283	2.399659621212121
9	2399659772.7272725	0.9650636788224874	2.3996597727272726
9	2399659924.242424	0.6924440546264149	2.399659924242424
9	2399660075.757576	0.7376865420336552	2.399660075757576
9	2399660227.2727275	0.6576014076562662	2.3996602272727277
9	2399660378.787879	0.7887771241532537	2.399660378787879
9	2399660530.3030305	0.7445102498829509	2.3996605303030303
9	2399660681.818182	0.7800849491752996	2.399660681818182
9	2399660833.3333335	0.7339787885103553	2.3996608333333334
9	2399660984.848485	0.6175553479876289	2.399660984848485
9	2399661136.3636365	0.696374539675197	2.3996611363636364
9	2399661287.878788	0.8373211785573359	2.399661287878788
9	2399661439.3939395	0.7833950709652963	2.3996614393939395
9	2399661590.909091	0.7589495102277785	2.399661590909091
9	2399661742.4242425	0.7302212002556681	2.3996617424242426
9	2399661893.939394	0.636630896371006	2.399661893939394
9	2399662045.4545455	0.6243902648548146	2.3996620454545456
9	2399662196.969697	0.7377072079938056	2.399662196969697
9	2399662348.4848485	0.7521122364026696	2.3996623484848487
9	2399662500.0	0.5916136299110697	2.3996625
10	2399662500.0	0.5769712820618336	2.3996625
10	2399662651.5151515	0.6903361616673284	2.3996626515151513
10	2399662803.030303	0.7642955173072183	2.399662803030303
10	2399662954.5454545	0.5916347622558162	2.3996629545454544
10	2399663106.060606	0.5635428608654224	2.399663106060606
10	2399663257.5757575	0.765670618172328	2.3996632575757575
10	2399663409.090909	0.774022659353856	2.399663409090909
10	2399663560.6060605	0.6886674132907061	2.3996635606060606
10	2399663712.121212	0.7273487891119549	2.399663712121212
10	2399663863.6363635	0.7507034858128844	2.3996638636363636
10	2399664015.151515	0.9083249996972377	2.399664015151515
10	2399664166.6666665	0.9059994671562748	2.3996641666666667
10	2399664318.181818	0.9020146789368788	2.399664318181818
10	2399664469.6969695	0.6711465376911833	2.3996644696969693
10	2399664621.212121	0.6561104679737219	2.399664621212121
10	2399664772.7272725	0.9397289637352355	2.3996647727272724
10	2399664924.242424	0.8807888306977967	2.399664924242424
10	2399665075.757576	0.6773397787896209	2.399665075757576
10	2399665227.2727275	0.705009154677929	2.3996652272727275
10	2399665378.787879	0.8772247847973198	2.399665378787879
10	2399665530.3030305	0.8727024431826745	2.3996655303030305
10	2399665681.818182	0.7761178908466102	2.399665681818182
10	2399665833.3333335	0.937247981865077	2.3996658333333336
10	2399665984.848485	0.8657015800298232	2.399665984848485
10	2399666136.3636365	0.911497374771826	2.3996661363636367
10	2399666287.878788	0.9164048796209997	2.3996662878787878
10	2399666439.3939395	0.9891004382666829	2.3996664393939393
10	2399666590.909091	1.0215903580364931	2.399666590909091
10	2399666742.4242425	0.8159342548609324	2.3996667424242424
10	2399666893.939394	1.001737414788018	2.399666893939394
10	2399667045.4545455	1.0157200223290235	2.3996670454545455
10	2399667196.969697	0.8311322514599493	2.399667196969697
10	2399667348.4848485	0.8062977411654029	2.3996673484848485
10	2399667500.0	1.0360070726318429	2.3996675
10	2399667651.5151515	0.8421034406179692	2.3996676515151516
10	2399667803.030303	1.104622582394237	2.399667803030303
10	2399667954.5454545	0.89785410836487	2.3996679545454547
10	2399668106.060606	1.085015844355994	2.399668106060606
10	2399668257.5757575	1.0387437099364927	2.3996682575757573
10	2399668409.090909	0.978183485382195	2.399668409090909
10	2399668560.6060605	1.0446130912520055	2.3996685606060604
10	2399668712.121212	1.112488383205061	2.399668712121212
10	2399668863.6363635	1.1616753660743093	2.3996688636363634
10	2399669015.151515	1.0205524019292334	2.399669015151515
10	2399669166.6666665	1.1917965187425692	2.3996691666666665
10	2399669318.181818	0.8203647943312775	2.399669318181818
10	2399669469.6969695	1.1114542423217184	2.3996694696969696
10	2399669621.212121	0.9423727491733286	2.399669621212121
10	2399669772.7272725	0.8740526041424465	2.3996697727272727
10	2399669924.242424	0.8729969522967354	2.399669924242424
10	2399670075.757576	0.9398973450813541	2.399670075757576
10	2399670227.2727275	0.8786969110955988	2.3996702272727273
10	2399670378.787879	1.1458347388662558	2.399670378787879
10	2399670530.3030305	0.8054382143694898	2.3996705303030303
10	2399670681.818182	0.8526953978394086	2.399670681818182
10	2399670833.3333335	0.8047301213696588	2.3996708333333334
10	2399670984.848485	1.0517961376071754	2.399670984848485
10	2399671136.3636365	1.0734712992742306	2.3996711363636365
10	2399671287.878788	0.8041152768702713	2.399671287878788
10	2399671439.3939395	0.9454005006297814	2.3996714393939396
10	2399671590.909091	0.7890187330836513	2.399671590909091
10	2399671742.4242425	0.8734855486860069	2.3996717424242426
10	2399671893.939394	1.0626352114128366	2.399671893939394
10	2399672045.4545455	1.0664036392139764	2.3996720454545457
10	2399672196.969697	1.0623341174459338	2.399672196969697
10	2399672348.4848485	0.8652041611689735	2.3996723484848483
10	2399672500.0	1.094491472299422	2.3996725
10	2399672651.5151515	1.1148686118687912	2.3996726515151514
10	2399672803.030303	0.791481866101058	2.399672803030303
10	2399672954.5454545	1.0028960437016308	2.3996729545454545
10	2399673106.060606	1.0935022854645364	2.399673106060606
10	2399673257.5757575	0.806500624208054	2.3996732575757576
10	2399673409.090909	0.860089154532782	2.399673409090909
10	2399673560.6060605	0.850380342651976	2.3996735606060606
10	2399673712.121212	0.979509437071898	2.399673712121212
10	2399673863.6363635	0.7694660684458058	2.3996738636363637
10	2399674015.151515	0.9122740573456725	2.399674015151515
10	2399674166.6666665	0.9728730958887652	2.3996741666666663
10	2399674318.181818	0.7460285357468398	2.399674318181818
10	2399674469.6969695	0.890668148344081	2.3996744696969694
10	2399674621.212121	0.8596294017782743	2.399674621212121
10	2399674772.7272725	0.9532072960674737	2.3996747727272725
10	2399674924.242424	0.8674313381824748	2.399674924242424
10	2399675075.757576	0.8202471348688835	2.399675075757576
10	2399675227.2727275	0.6821469899989834	2.3996752272727275
10	2399675378.787879	0.7957754994822732	2.399675378787879
10	2399675530.3030305	0.68771074411477	2.3996755303030306
10	2399675681.818182	0.9071426703846769	2.399675681818182
10	2399675833.3333335	0.7285558079986909	2.3996758333333337
10	2399675984.848485	0.7630336094411017	2.399675984848485
10	2399676136.3636365	0.8924391240290105	2.3996761363636363
10	2399676287.878788	0.6946665310137221	2.399676287878788
10	2399676439.3939395	0.6287234591834984	2.3996764393939394
10	2399676590.909091	0.7255455248209791	2.399676590909091
10	2399676742.4242425	0.6499845209774694	2.3996767424242424
10	2399676893.939394	0.6934762625674328	2.399676893939394
10	2399677045.4545455	0.5683280444366889	2.3996770454545455
10	2399677196.969697	0.7674860861165	2.399677196969697
10	2399677348.4848485	0.610519442579893	2.3996773484848486
10	2399677500.0	0.5909747343830376	2.3996775
11	2399677500.0	0.65252831155254	2.3996775
11	2399677651.5151515	0.5896697497888077	2.3996776515151517
11	2399677803.030303	0.70244776211046	2.399677803030303
11	2399677954.5454545	0.545041139570108	2.3996779545454543
11	2399678106.060606	0.8072546028028943	2.399678106060606
11	2399678257.5757575	0.7452909157686924	2.3996782575757574
11	2399678409.090909	0.7698966597840743	2.399678409090909
11	2399678560.6060605	0.6017427556418111	2.3996785606060604
11	2399678712.121212	0.8042771280184117	2.399678712121212
11	2399678863.6363635	0.6339434285091721	2.3996788636363635
11	2399679015.151515	0.8106618686523084	2.399679015151515
11	2399679166.6666665	0.9170489561318044	2.3996791666666666
11	2399679318.181818	0.7799330793283471	2.399679318181818
11	2399679469.6969695	0.7007724485682746	2.3996794696969697
11	2399679621.212121	0.6924230567992878	2.399679621212121
11	2399679772.7272725	0.8355023418183137	2.3996797727272727
11	2399679924.242424	0.6953010687304267	2.399679924242424
11	2399680075.757576	0.7068954747527272	2.399680075757576
11	2399680227.2727275	0.801838672153986	2.3996802272727273
11	2399680378.787879	0.7337948964341166	2.399680378787879
11	2399680530.3030305	0.7768657636057026	2.3996805303030304
11	2399680681.818182	0.8560942869449085	2.399680681818182
11	2399680833.3333335	0.927146413901301	2.3996808333333335
11	2399680984.848485	0.7748624342780168	2.399680984848485
11	2399681136.3636365	0.9052327474763109	2.3996811363636366
11	2399681287.878788	0.7281978552298852	2.399681287878788
11	2399681439.3939395	0.8316407527785652	2.3996814393939396
11	2399681590.909091	0.952503487738917	2.399681590909091
11	2399681742.4242425	0.9650271872574782	2.3996817424242427
11	2399681893.939394	0.9662288231500116	2.399681893939394
11	2399682045.4545455	0.8730944921445594	2.3996820454545453
11	2399682196.969697	0.985358389910519	2.399682196969697
11	2399682348.4848485	0.8863376928876735	2.3996823484848484
11	2399682500.0	1.1077674211627222	2.3996825
11	2399682651.5151515	0.93787789970202	2.3996826515151515
11	2399682803.030303	1.0573952828698	2.399682803030303
11	2399682954.5454545	0.7940904512412711	2.3996829545454545
11	2399683106.060606	0.8415206647228587	2.399683106060606
11	2399683257.5757575	0.9582249243935232	2.3996832575757576
11	2399683409.090909	0.8047474034800669	2.399683409090909
11	2399683560.6060605	1.1018705489743543	2.3996835606060607
11	2399683712.121212	1.07853226236017	2.399683712121212
11	2399683863.6363635	0.7925230357077921	2.3996838636363633
11	2399684015.151515	0.964798122645405	2.399684015151515
11	2399684166.6666665	1.1551692177024329	2.3996841666666664
11	2399684318.181818	0.9268749107511062	2.399684318181818
11	2399684469.6969695	1.185206806534508	2.3996844696969695
11	2399684621.212121	1.0603586001673666	2.399684621212121
11	2399684772.7272725	0.8223889226029917	2.3996847727272725
11	2399684924.242424	0.866242165314094	2.399684924242424
11	2399685075.757576	0.9037235776328582	2.399685075757576
11	2399685227.2727275	0.9158399571642647	2.3996852272727276
11	2399685378.787879	0.9991996552032716	2.399685378787879
11	2399685530.3030305	0.9865823040317117	2.3996855303030307
11	2399685681.818182	0.8280023897851273	2.399685681818182
11	2399685833.3333335	1.0317633620308078	2.3996858333333333
11	2399685984.848485	1.1286716710482942	2.399685984848485
11	2399686136.3636365	1.1045229421272955	2.3996861363636364
11	2399686287.878788	0.9772804770500063	2.399686287878788
11	2399686439.3939395	0.8526390046552974	2.3996864393939394
11	2399686590.909091	1.1020180266499164	2.399686590909091
11	2399686742.4242425	0.8963408471462704	2.3996867424242425
11	2399686893.939394	0.8149394754865205	2.399686893939394
11	2399687045.4545455	1.0494321979209384	2.3996870454545456
11	2399687196.969697	0.7803820260730068	2.399687196969697
11	2399687348.4848485	0.8314094292961614	2.3996873484848487
11	2399687500.0	1.0139993746882627	2.3996875
11	2399687651.5151515	0.9334306967148431	2.3996876515151513
11	2399687803.030303	0.7839401032398687	2.399687803030303
11	2399687954.5454545	0.8482701379175639	2.3996879545454544
11	2399688106.060606	0.7910221409100855	2.399688106060606
11	2399688257.5757575	0.7873401868703701	2.3996882575757574
11	2399688409.090909	1.0319246062654348	2.399688409090909
11	2399688560.6060605	0.789640901832713	2.3996885606060605
11	2399688712.121212	0.7968466939408454	2.399688712121212
11	2399688863.6363635	1.021567313558432	2.3996888636363636
11	2399689015.151515	0.9859392661456601	2.399689015151515
11	2399689166.6666665	0.9019029512334278	2.3996891666666667
11	2399689318.181818	0.8702873879909436	2.399689318181818
11	2399689469.6969695	0.8314734341582268	2.3996894696969697
11	2399689621.212121	1.0102348354729827	2.399689621212121
11	2399689772.7272725	0.8546294883956449	2.3996897727272724
11	2399689924.242424	0.6954766761531143	2.399689924242424
11	2399690075.757576	0.8899752040716475	2.399690075757576
11	2399690227.2727275	0.6727279914972811	2.3996902272727274
11	2399690378.787879	0.7332989404266331	2.399690378787879
11	2399690530.3030305	0.8073102000973539	2.3996905303030305
11	2399690681.818182	0.884785421344859	2.399690681818182
11	2399690833.3333335	0.8567687816908828	2.3996908333333336
11	2399690984.848485	0.6392336872666088	2.399690984848485
11	2399691136.3636365	0.8306715541414017	2.3996911363636366
11	2399691287.878788	0.760316385398549	2.399691287878788
11	2399691439.3939395	0.6501730571253358	2.3996914393939397
11	2399691590.909091	0.7695051533544283	2.399691590909091
11	2399691742.4242425	0.6392157591826021	2.3996917424242423
11	2399691893.939394	0.5631514511796395	2.399691893939394
11	2399692045.4545455	0.6809489870811236	2.3996920454545454
11	2399692196.969697	0.553544392067255	2.399692196969697
11	2399692348.4848485	0.5678684107499504	2.3996923484848485
11	2399692500.0	0.6426264047109429	2.3996925
12	2399692500.0	0.6211931808548322	2.3996925
12	2399692651.5151515	0.6818529982547482	2.3996926515151515
12	2399692803.030303	0.6437245327295904	2.399692803030303
12	2399692954.5454545	0.7764263222015669	2.3996929545454546
12	2399693106.060606	0.7082265002962344	2.399693106060606
12	2399693257.5757575	0.7841788469298658	2.3996932575757577
12	2399693409.090909	0.619661671351815	2.3996934090909092
12	2399693560.6060605	0.671444757161666	2.3996935606060603
12	2399693712.121212	0.8324455339254409	2.399693712121212
12	2399693863.6363635	0.7997618899017161	2.3996938636363634
12	2399694015.151515	0.8673218025406798	2.399694015151515
12	2399694166.6666665	0.7748269218125888	2.3996941666666665
12	2399694318.181818	0.6428029236463131	2.399694318181818
12	2399694469.6969695	0.7285669184027045	2.3996944696969695
12	2399694621.212121	0.7389648292900541	2.399694621212121
12	2399694772.7272725	0.7663772156129952	2.3996947727272726
12	2399694924.242424	0.6812763672388288	2.399694924242424
12	2399695075.757576	0.7574079334560934	2.399695075757576
12	2399695227.2727275	0.8945821731375082	2.3996952272727277
12	2399695378.787879	0.6843299698266266	2.399695378787879
12	2399695530.3030305	0.7732311264366627	2.3996955303030303
12	2399695681.818182	0.8690763231414522	2.399695681818182
12	2399695833.3333335	0.9109692334175334	2.3996958333333334
12	2399695984.848485	0.9928306254567116	2.399695984848485
12	2399696136.3636365	0.7441772916888648	2.3996961363636364
12	2399696287.878788	1.010479196906507	2.399696287878788
12	2399696439.3939395	0.9579125994405654	2.3996964393939395
12	2399696590.909091	0.8521708614030402	2.399696590909091
12	2399696742.4242425	0.877881361920331	2.3996967424242426
12	2399696893.939394	0.791823392723535	2.399696893939394
12	2399697045.4545455	1.0955639111900495	2.3996970454545457
12	2399697196.969697	1.0681965026784455	2.399697196969697
12	2399697348.4848485	0.8444349106318833	2.3996973484848483
12	2399697500.0	1.0291646669922752	2.3996975
12	2399697651.5151515	0.8207576940630941	2.3996976515151514
12	2399697803.030303	0.9137982404284601	2.399697803030303
12	2399697954.5454545	0.9263663584652686	2.3996979545454544
12	2399698106.060606	1.0751839413330349	2.399698106060606
12	2399698257.5757575	0.8754328066675773	2.3996982575757575
12	2399698409.090909	1.1144739043571552	2.399698409090909
12	2399698560.6060605	1.150503752946677	2.3996985606060606
12	2399698712.121212	1.0263988513134115	2.399698712121212
12	2399698863.6363635	0.8613687421215662	2.3996988636363636
12	2399699015.151515	1.0607379105587857	2.399699015151515
12	2399699166.6666665	0.9246398176994685	2.3996991666666667
12	2399699318.181818	0.8276299850029222	2.399699318181818
12	2399699469.6969695	0.9541687181224943	2.3996994696969693
12	2399699621.212121	1.1354189552696043	2.399699621212121
12	2399699772.7272725	0.9262168228444871	2.3996997727272724
12	2399699924.242424	1.0511610612306872	2.399699924242424
12	2399700075.757576	1.0014141326635058	2.399700075757576
12	2399700227.2727275	0.8175685346842266	2.3997002272727275
12	2399700378.787879	1.1685197775628593	2.399700378787879
12	2399700530.3030305	1.1613640273415042	2.3997005303030305
12	2399700681.818182	0.8410826823402033	2.399700681818182
12	2399700833.3333335	0.9956726300198308	2.3997008333333336
12	2399700984.848485	0.9517970508710103	2.399700984848485
12	2399701136.3636365	0.8172785312415736	2.3997011363636367
12	2399701287.878788	0.9632859233440765	2.399701287878788
12	2399701439.3939395	1.037982908129608	2.3997014393939393
12	2399701590.909091	0.9279151231395764	2.399701590909091
12	2399701742.4242425	0.8051343934896257	2.3997017424242424
12	2399701893.939394	0.8413687260545696	2.399701893939394
12	2399702045.4545455	0.9569835268364421	2.3997020454545455
12	2399702196.969697	0.8757264421536449	2.399702196969697
12	2399702348.4848485	0.927915202090598	2.3997023484848485
12	2399702500.0	0.9472592422337045	2.3997025
12	2399702651.5151515	1.1041023020012355	2.3997026515151516
12	2399702803.030303	0.8028874854119263	2.399702803030303
12	2399702954.5454545	0.9062397242085254	2.3997029545454547
12	2399703106.060606	1.0737390002210268	2.399703106060606
12	2399703257.5757575	1.0928388601995807	2.3997032575757573
12	2399703409.090909	0.8676872852194868	2.399703409090909
12	2399703560.6060605	0.9199348042223724	2.3997035606060604
12	2399703712.121212	0.9596028887027526	2.399703712121212
12	2399703863.6363635	1.0710248563216271	2.3997038636363635
12	2399704015.151515	0.795039965867286	2.399704015151515
12	2399704166.6666665	1.0116830517832691	2.3997041666666665
12	2399704318.181818	0.7328524340264005	2.399704318181818
12	2399704469.6969695	0.9562690596182687	2.3997044696969696
12	2399704621.212121	0.9479053024186043	2.399704621212121
12	2399704772.7272725	0.8112727306524462	2.3997047727272727
12	2399704924.242424	0.7049524265338847	2.399704924242424
12	2399705075.757576	0.7780831480116351	2.399705075757576
12	2399705227.2727275	0.9323566381714302	2.3997052272727273
12	2399705378.787879	0.6484408403634428	2.399705378787879
12	2399705530.3030305	0.6730499402438145	2.3997055303030304
12	2399705681.818182	0.8522935271026535	2.399705681818182
12	2399705833.3333335	0.8143352652893732	2.3997058333333334
12	2399705984.848485	0.901782813294083	2.399705984848485
12	2399706136.3636365	0.6103181582892919	2.3997061363636365
12	2399706287.878788	0.7401685626078061	2.399706287878788
12	2399706439.3939395	0.7286600794113486	2.3997064393939396
12	2399706590.909091	0.7431729971621546	2.399706590909091
12	2399706742.4242425	0.6327851420256344	2.3997067424242426
12	2399706893.939394	0.6530517305706692	2.399706893939394
12	2399707045.4545455	0.640205345792346	2.3997070454545457
12	2399707196.969697	0.7920692216584304	2.399707196969697
12	2399707348.4848485	0.7640310895837845	2.3997073484848483
12	2399707500.0	0.5811240415654778	2.3997075
13	2399707500.0	0.532624777571518	2.3997075
13	2399707651.5151515	0.5235720620876502	2.3997076515151514
13	2399707803.030303	0.7666510273111059	2.399707803030303
13	2399707954.5454545	0.6707679222563077	2.3997079545454545
13	2399708106.060606	0.6818930248590314	2.399708106060606
13	2399708257.5757575	0.6446489983729826	2.3997082575757576
13	2399708409.090909	0.610724952356259	2.399708409090909
13	2399708560.6060605	0.7744353758678317	2.3997085606060606
13	2399708712.121212	0.6791860792603036	2.399708712121212
13	2399708863.6363635	0.6650483775600495	2.3997088636363637
13	2399709015.151515	0.882242108892633	2.399709015151515
13	2399709166.6666665	0.7060330127310086	2.3997091666666663
13	2399709318.181818	0.6431701273681378	2.399709318181818
13	2399709469.6969695	0.663618372518438	2.3997094696969694
13	2399709621.212121	0.7868035707316051	2.399709621212121
13	2399709772.7272725	0.8277243935743231	2.3997097727272725
13	2399709924.242424	0.858292883139103	2.399709924242424
13	2399710075.757576	0.8702263821954935	2.399710075757576
13	2399710227.2727275	0.7167314649240489	2.3997102272727275
13	2399710378.787879	0.877477402266201	2.399710378787879
13	2399710530.3030305	0.8938617666920436	2.3997105303030306
13	2399710681.818182	0.9083061111459222	2.399710681818182
13	2399710833.3333335	0.8010812024634106	2.3997108333333337
13	2399710984.848485	0.8825492995499283	2.3997109848484848
13	2399711136.3636365	0.9587606979951148	2.3997111363636363
13	2399711287.878788	0.9820073712876086	2.399711287878788
13	2399711439.3939395	0.8021297639021612	2.3997114393939394
13	2399711590.909091	1.0930959335924277	2.399711590909091
13	2399711742.4242425	0.9821381758635995	2.3997117424242425
13	2399711893.939394	0.8044196661870759	2.399711893939394
13	2399712045.4545455	0.8142334735140173	2.3997120454545455
13	2399712196.969697	1.0820707229071005	2.399712196969697
13	2399712348.4848485	1.0063406795394094	2.3997123484848486
13	2399712500.0	1.0747565660602787	2.3997125
13	2399712651.5151515	0.9415148705574053	2.3997126515151517
13	2399712803.030303	0.9763645228808419	2.399712803030303
13	2399712954.5454545	1.1407021215229718	2.3997129545454543
13	2399713106.060606	0.8320132856864135	2.399713106060606
13	2399713257.5757575	1.0695008082273176	2.3997132575757574
13	2399713409.090909	1.1569016006953319	2.399713409090909
13	2399713560.6060605	1.099647223282465	2.3997135606060604
13	2399713712.121212	0.8898376111139865	2.399713712121212
13	2399713863.6363635	0.8161437040382755	2.3997138636363635
13	2399714015.151515	0.8133512952623612	2.399714015151515
13	2399714166.6666665	0.8281802375615833	2.3997141666666666
13	2399714318.181818	1.0690790395819167	2.399714318181818
13	2399714469.6969695	1.0523393138436252	2.3997144696969697
13	2399714621.212121	0.8023567934299931	2.399714621212121
13	2399714772.7272725	0.8687658487671732	2.3997147727272723
13	2399714924.242424	1.1106578411361565	2.399714924242424
13	2399715075.757576	1.0848823089624957	2.399715075757576
13	2399715227.2727275	0.9729542031673007	2.3997152272727273
13	2399715378.787879	1.1521886699826027	2.399715378787879
13	2399715530.3030305	1.143055464925425	2.3997155303030304
13	2399715681.818182	1.1735574469491596	2.399715681818182
13	2399715833.3333335	0.9615439557989482	2.3997158333333335
13	2399715984.848485	1.0290320411490104	2.399715984848485
13	2399716136.3636365	1.0149478728284358	2.3997161363636366
13	2399716287.878788	1.155031172337352	2.399716287878788
13	2399716439.3939395	0.9579551811232289	2.3997164393939396
13	2399716590.909091	0.9494055434924431	2.399716590909091
13	2399716742.4242425	1.0264294121490387	2.3997167424242427
13	2399716893.939394	0.8007361396446333	2.399716893939394
13	2399717045.4545455	1.0541526125810523	2.3997170454545453
13	2399717196.969697	1.0343590145370793	2.399717196969697
13	2399717348.4848485	1.069329029092495	2.3997173484848484
13	2399717500.0	0.798044050040722	2.3997175
13	2399717651.5151515	0.968685024075338	2.3997176515151515
13	2399717803.030303	1.108344050435632	2.399717803030303
13	2399717954.5454545	1.0826559903141963	2.3997179545454546
13	2399718106.060606	1.0120333690438723	2.399718106060606
13	2399718257.5757575	0.9635008360574806	2.3997182575757576
13	2399718409.090909	0.8465415107251482	2.399718409090909
13	2399718560.6060605	0.7891164943613591	2.3997185606060607
13	2399718712.121212	1.017586816645714	2.399718712121212
13	2399718863.6363635	0.8445591067344048	2.3997188636363633
13	2399719015.151515	0.8669723308879128	2.399719015151515
13	2399719166.6666665	1.0403292210886705	2.3997191666666664
13	2399719318.181818	0.9110957411850809	2.399719318181818
13	2399719469.6969695	0.8105914821889953	2.3997194696969695
13	2399719621.212121	0.8173920001963566	2.399719621212121
13	2399719772.7272725	0.8992745012968094	2.3997197727272725
13	2399719924.242424	0.7392803616503842	2.399719924242424
13	2399720075.757576	0.742720609637579	2.399720075757576
13	2399720227.2727275	0.7909435384663491	2.3997202272727276
13	2399720378.787879	0.6522242166236469	2.399720378787879
13	2399720530.3030305	0.8304778049642939	2.3997205303030307
13	2399720681.818182	0.807646108679492	2.399720681818182
13	2399720833.3333335	0.7341479356134636	2.3997208333333333
13	2399720984.848485	0.7309691236749984	2.399720984848485
13	2399721136.3636365	0.8712146776703674	2.3997211363636364
13	2399721287.878788	0.594008608401676	2.399721287878788
13	2399721439.3939395	0.7022037249277056	2.3997214393939394
13	2399721590.909091	0.6707195972157126	2.399721590909091
13	2399721742.4242425	0.707942246411261	2.3997217424242425
13	2399721893.939394	0.7994539179872019	2.399721893939394
13	2399722045.4545455	0.6123591780626813	2.3997220454545456
13	2399722196.969697	0.7774014137508701	2.399722196969697
13	2399722348.4848485	0.6052826428209316	2.3997223484848487
13	2399722500.0	0.6370358460125708	2.3997225
14	2399722500.0	0.7065788417931831	2.3997225
14	2399722651.5151515	0.6352227153310003	2.3997226515151513
14	2399722803.030303	0.6649334832411983	2.399722803030303
14	2399722954.5454545	0.5640091778330222	2.3997229545454544
14	2399723106.060606	0.7726610578211458	2.399723106060606
14	2399723257.5757575	0.62579535114406	2.3997232575757574
14	2399723409.090909	0.6668624478669101	2.399723409090909
14	2399723560.6060605	0.6213905395829468	2.3997235606060605
14	2399723712.121212	0.7302174310454459	2.399723712121212
14	2399723863.6363635	0.8290566822114026	2.3997238636363636
14	2399724015.151515	0.7612418003743797	2.399724015151515
14	2399724166.6666665	0.8539766576009205	2.3997241666666667
14	2399724318.181818	0.6327602342227503	2.399724318181818
14	2399724469.6969695	0.8010558676848394	2.3997244696969697
14	2399724621.212121	0.8864404649925992	2.399724621212121
14	2399724772.7272725	0.972362106704209	2.3997247727272724
14	2399724924.242424	0.857524444792961	2.399724924242424
14	2399725075.757576	0.7612383665502593	2.399725075757576
14	2399725227.2727275	0.9679961680956611	2.3997252272727274
14	2399725378.787879	0.8923445509061786	2.399725378787879
14	2399725530.3030305	0.7386007058780651	2.3997255303030305
14	2399725681.818182	0.8223535419754584	2.399725681818182
14	2399725833.3333335	1.0203154782963404	2.3997258333333336
14	2399725984.848485	0.777736442177891	2.399725984848485
14	2399726136.3636365	0.7523181807812609	2.3997261363636366
14	2399726287.878788	0.9032543416280344	2.399726287878788
14	2399726439.3939395	0.9436725364381952	2.3997264393939397
14	2399726590.909091	0.9112332571529926	2.399726590909091
14	2399726742.4242425	0.7638979629743994	2.3997267424242423
14	2399726893.939394	1.0152051468171366	2.399726893939394
14	2399727045.4545455	0.970487376476825	2.3997270454545454
14	2399727196.969697	1.0755349467928979	2.399727196969697
14	2399727348.4848485	0.7831355962933065	2.3997273484848485
14	2399727500.0	1.0087508099272713	2.3997275
14	2399727651.5151515	0.8540931193304847	2.3997276515151515
14	2399727803.030303	1.058325594760688	2.399727803030303
14	2399727954.5454545	1.041500725897912	2.3997279545454546
14	2399728106.060606	0.9221919426603173	2.399728106060606
14	2399728257.5757575	1.0818833199750841	2.3997282575757577
14	2399728409.090909	1.0632977583743308	2.399728409090909
14	2399728560.6060605	1.0533351277768008	2.3997285606060603
14	2399728712.121212	1.1139134813336962	2.399728712121212
14	2399728863.6363635	1.066425377125934	2.3997288636363634
14	2399729015.151515	1.14243715743172	2.399729015151515
14	2399729166.6666665	0.9487762163053324	2.3997291666666665
14	2399729318.181818	1.195568878986168	2.399729318181818
14	2399729469.6969695	0.8110809832758848	2.3997294696969695
14	2399729621.212121	0.8919339115931535	2.399729621212121
14	2399729772.7272725	0.8984618496874964	2.3997297727272726
14	2399729924.242424	1.0042084258778463	2.399729924242424
14	2399730075.757576	1.0576381354842306	2.399730075757576
14	2399730227.2727275	1.0976670739370014	2.3997302272727277
14	2399730378.787879	1.076356279055812	2.399730378787879
14	2399730530.3030305	0.9470366152600997	2.3997305303030303
14	2399730681.818182	1.1657160652409377	2.399730681818182
14	2399730833.3333335	1.193077637054847	2.3997308333333334
14	2399730984.848485	0.9578248981492553	2.399730984848485
14	2399731136.3636365	1.054514773615889	2.3997311363636364
14	2399731287.878788	0.8256611575763074	2.399731287878788
14	2399731439.3939395	0.9957764787002273	2.3997314393939395
14	2399731590.909091	1.1234348907573906	2.399731590909091
14	2399731742.4242425	1.0624390025734018	2.3997317424242426
14	2399731893.939394	0.9739296778004723	2.399731893939394
14	2399732045.4545455	0.8727681531760219	2.3997320454545457
14	2399732196.969697	1.0852848879704828	2.399732196969697
14	2399732348.4848485	0.8696007736594645	2.3997323484848483
14	2399732500.0	1.0799738263223044	2.3997325
14	2399732651.5151515	0.9609705324410491	2.3997326515151514
14	2399732803.030303	0.98833302287513	2.399732803030303
14	2399732954.5454545	0.9781478579870683	2.3997329545454544
14	2399733106.060606	1.0991785623128025	2.399733106060606
14	2399733257.5757575	0.9602746529353428	2.3997332575757575
14	2399733409.090909	0.9992561399725558	2.399733409090909
14	2399733560.6060605	0.918142619491238	2.3997335606060606
14	2399733712.121212	1.0232688962324328	2.399733712121212
14	2399733863.6363635	0.9449221019139071	2.3997338636363637
14	2399734015.151515	0.9605651547675633	2.399734015151515
14	2399734166.6666665	0.9696955914984369	2.3997341666666667
14	2399734318.181818	1.040970345911875	2.399734318181818
14	2399734469.6969695	0.9663196918159681	2.3997344696969694
14	2399734621.212121	0.9660210526802325	2.399734621212121
14	2399734772.7272725	0.8116116196814276	2.3997347727272724
14	2399734924.242424	0.886862757403534	2.399734924242424
14	2399735075.757576	0.8140347650324433	2.399735075757576
14	2399735227.2727275	0.9366902558989314	2.3997352272727275
14	2399735378.787879	0.8645371517082933	2.399735378787879
14	2399735530.3030305	0.7059821022390318	2.3997355303030306
14	2399735681.818182	0.8794364795110546	2.399735681818182
14	2399735833.3333335	0.7213261079651417	2.3997358333333336
14	2399735984.848485	0.7227272775939277	2.399735984848485
14	2399736136.3636365	0.6848699924355829	2.3997361363636367
14	2399736287.878788	0.598558417469549	2.399736287878788
14	2399736439.3939395	0.8036229802552238	2.3997364393939393
14	2399736590.909091	0.7306480738857467	2.399736590909091
14	2399736742.4242425	0.6440558121529089	2.3997367424242424
14	2399736893.939394	0.7712186421103869	2.399736893939394
14	2399737045.4545455	0.7997201443245543	2.3997370454545455
14	2399737196.969697	0.6624344441833047	2.399737196969697
14	2399737348.4848485	0.6473246894860492	2.3997373484848485
14	2399737500.0	0.6152538753512006	2.3997375
15	2399737500.0	0.7016126412076306	2.3997375
15	2399737651.5151515	0.6198962284580978	2.3997376515151516
15	2399737803.030303	0.625185111720429	2.399737803030303
15	2399737954.5454545	0.7503765005126822	2.3997379545454547
15	2399738106.060606	0.7398465568747954	2.3997381060606062
15	2399738257.5757575	0.6781038378258232	2.3997382575757573
15	2399738409.090909	0.8074559932058277	2.399738409090909
15	2399738560.6060605	0.8355234219686114	2.3997385606060604
15	2399738712.121212	0.6367605512992678	2.399738712121212
15	2399738863.6363635	0.8012433772445293	2.3997388636363635
15	2399739015.151515	0.8731163261479618	2.399739015151515
15	2399739166.6666665	0.8283110653738599	2.3997391666666665
15	2399739318.181818	0.7563260942215221	2.399739318181818
15	2399739469.6969695	0.8488022448053241	2.3997394696969696
15	2399739621.212121	0.7637970976207403	2.399739621212121
15	2399739772.7272725	0.7407005744347833	2.3997397727272727
15	2399739924.242424	0.8427086391058496	2.399739924242424
15	2399740075.757576	0.9121529624645895	2.399740075757576
15	2399740227.2727275	0.6868036734715973	2.3997402272727273
15	2399740378.787879	0.994159112638829	2.399740378787879
15	2399740530.3030305	0.9978947713552158	2.3997405303030304
15	2399740681.818182	0.7781007722461517	2.399740681818182
15	2399740833.3333335	1.0315865209513408	2.3997408333333334
15	2399740984.848485	0.9386176590734809	2.399740984848485
15	2399741136.3636365	0.8750605925000772	2.3997411363636365
15	2399741287.878788	1.0687123955861484	2.399741287878788
15	2399741439.3939395	0.8703771357770339	2.3997414393939396
15	2399741590.909091	0.7774517806471937	2.399741590909091
15	2399741742.4242425	0.741659338797614	2.3997417424242427
15	2399741893.939394	0.8983179694004437	2.399741893939394
15	2399742045.4545455	0.8805134840451037	2.3997420454545453
15	2399742196.969697	0.9291630248698287	2.399742196969697
15	2399742348.4848485	1.0938569173840378	2.3997423484848484
15	2399742500.0	0.8088766515549465	2.3997425
15	2399742651.5151515	0.7833036164483268	2.3997426515151514
15	2399742803.030303	0.9098155887267357	2.399742803030303
15	2399742954.5454545	1.038423383607808	2.3997429545454545
15	2399743106.060606	1.1305310507744606	2.399743106060606
15	2399743257.5757575	0.8530292016764954	2.3997432575757576
15	2399743409.090909	1.0646062727645733	2.399743409090909
15	2399743560.6060605	0.8617270807023599	2.3997435606060606
15	2399743712.121212	1.159924263620296	2.399743712121212
15	2399743863.6363635	0.8653639567889888	2.3997438636363637
15	2399744015.151515	0.8707846639320354	2.399744015151515
15	2399744166.6666665	0.9459712501276669	2.3997441666666663
15	2399744318.181818	1.0970553389858246	2.399744318181818
15	2399744469.6969695	1.020509904817043	2.3997444696969694
15	2399744621.212121	0.9455956529723831	2.399744621212121
15	2399744772.7272725	0.9327625365549237	2.3997447727272725
15	2399744924.242424	1.1520007735546214	2.399744924242424
15	2399745075.757576	1.1523077581703023	2.399745075757576
15	2399745227.2727275	1.1979667012149107	2.3997452272727275
15	2399745378.787879	1.0284031245309717	2.399745378787879
15	2399745530.3030305	1.1456230148415572	2.3997455303030306
15	2399745681.818182	0.9664917475078962	2.399745681818182
15	2399745833.3333335	1.061546766089366	2.3997458333333337
15	2399745984.848485	1.0392784174528316	2.399745984848485
15	2399746136.3636365	0.9762026283902838	2.3997461363636363
15	2399746287.878788	0.9624199770723413	2.399746287878788
15	2399746439.3939395	1.136179189948867	2.3997464393939394
15	2399746590.909091	0.9676035800716815	2.399746590909091
15	2399746742.4242425	1.1640189680709494	2.3997467424242425
15	2399746893.939394	1.1531492928068305	2.399746893939394
15	2399747045.4545455	0.883368416161969	2.3997470454545455
15	2399747196.969697	0.8170584699517898	2.399747196969697
15	2399747348.4848485	0.8663084084223319	2.3997473484848486
15	2399747500.0	0.9122393596873957	2.3997475
15	2399747651.5151515	1.1052871292411204	2.3997476515151517
15	2399747803.030303	1.0225999176987117	2.399747803030303
15	2399747954.5454545	0.8209684757521907	2.3997479545454543
15	2399748106.060606	1.079248841592267	2.399748106060606
15	2399748257.5757575	1.0645031217730696	2.3997482575757574
15	2399748409.090909	0.9638228401205694	2.399748409090909
15	2399748560.6060605	0.9492823975427488	2.3997485606060605
15	2399748712.121212	0.8411912867634019	2.399748712121212
15	2399748863.6363635	0.8898164070855483	2.3997488636363635
15	2399749015.151515	0.8929878594381309	2.399749015151515
15	2399749166.6666665	0.8993586962958626	2.3997491666666666
15	2399749318.181818	0.90485335379773	2.399749318181818
15	2399749469.6969695	1.0171166665147051	2.3997494696969697
15	2399749621.212121	0.7850264365909562	2.399749621212121
15	2399749772.7272725	0.7670807225751682	2.3997497727272723
15	2399749924.242424	0.8006254350261673	2.399749924242424
15	2399750075.757576	0.8650578859949866	2.399750075757576
15	2399750227.2727275	0.783227278177947	2.3997502272727274
15	2399750378.787879	0.8837775402810246	2.399750378787879
15	2399750530.3030305	0.8567732148897774	2.3997505303030304
15	2399750681.818182	0.7060841297057183	2.399750681818182
15	2399750833.3333335	0.7146057585860757	2.3997508333333335
15	2399750984.848485	0.785006614836687	2.399750984848485
15	2399751136.3636365	0.6827841462863322	2.3997511363636366
15	2399751287.878788	0.7764832958809951	2.399751287878788
15	2399751439.3939395	0.6837148646087068	2.3997514393939396
15	2399751590.909091	0.7003134376259899	2.399751590909091
15	2399751742.4242425	0.6043400268884268	2.3997517424242427
15	2399751893.939394	0.5597997343981833	2.399751893939394
15	2399752045.4545455	0.6025819235456734	2.3997520454545453
15	2399752196.969697	0.6182761981195825	2.399752196969697
15	2399752348.4848485	0.7572052256924753	2.3997523484848484
15	2399752500.0	0.5235265624652047	2.3997525
16	2399752500.0	0.6468047514804334	2.3997525
16	2399752651.5151515	0.7023854082391626	2.3997526515151515
16	2399752803.030303	0.6031513042633815	2.399752803030303
16	2399752954.5454545	0.7773503869177493	2.3997529545454546
16	2399753106.060606	0.6264827634253264	2.399753106060606
16	2399753257.5757575	0.5640107301942705	2.3997532575757576
16	2399753409.090909	0.7608099961402358	2.399753409090909
16	2399753560.6060605	0.7408077142555044	2.3997535606060607
16	2399753712.121212	0.6650797608722289	2.399753712121212
16	2399753863.6363635	0.8331632051036603	2.3997538636363633
16	2399754015.151515	0.8109776860491593	2.399754015151515
16	2399754166.6666665	0.8365557195435149	2.3997541666666664
16	2399754318.181818	0.7976747558533482	2.399754318181818
16	2399754469.6969695	0.8734249423292756	2.3997544696969695
16	2399754621.212121	0.7750939862555415	2.399754621212121
16	2399754772.7272725	0.9036981608086561	2.3997547727272726
16	2399754924.242424	0.9131315444601339	2.399754924242424
16	2399755075.757576	0.7367103985256755	2.399755075757576
16	2399755227.2727275	0.9876242648503106	2.3997552272727276
16	2399755378.787879	0.8956012787383067	2.399755378787879
16	2399755530.3030305	0.8371568950977188	2.3997555303030307
16	2399755681.818182	0.9972438311808226	2.3997556818181818
16	2399755833.3333335	0.8416989074473277	2.3997558333333333
16	2399755984.848485	1.0336309856506576	2.399755984848485
16	2399756136.3636365	0.9395618407291341	2.3997561363636364
16	2399756287.878788	0.8861522543262732	2.399756287878788
16	2399756439.3939395	0.9950345169392935	2.3997564393939395
16	2399756590.909091	0.8751918087270624	2.399756590909091
16	2399756742.4242425	1.033084051209807	2.3997567424242425
16	2399756893.939394	0.8043853235985228	2.399756893939394
16	2399757045.4545455	1.101648839469862	2.3997570454545456
16	2399757196.969697	1.0238912896041517	2.399757196969697
16	2399757348.4848485	1.1120812643164673	2.3997573484848487
16	2399757500.0	0.791570093177223	2.3997575
16	2399757651.5151515	1.1316184940449938	2.3997576515151513
16	2399757803.030303	0.9761414299828065	2.399757803030303
16	2399757954.5454545	0.7832544400617428	2.3997579545454544
16	2399758106.060606	0.808736509124969	2.399758106060606
16	2399758257.5757575	0.8503333185308045	2.3997582575757574
16	2399758409.090909	1.1242248340937355	2.399758409090909
16	2399758560.6060605	1.1100100910400834	2.3997585606060605
16	2399758712.121212	1.0882465713364817	2.399758712121212
16	2399758863.6363635	0.8886349916303891	2.3997588636363636
16	2399759015.151515	0.9451636040570689	2.399759015151515
16	2399759166.6666665	1.1286737352249239	2.3997591666666667
16	2399759318.181818	0.9021854078487703	2.399759318181818
16	2399759469.6969695	0.8678156380118126	2.3997594696969693
16	2399759621.212121	0.8744875984700398	2.399759621212121
16	2399759772.7272725	1.1289782543137388	2.3997597727272724
16	2399759924.242424	1.1864702518915344	2.399759924242424
16	2399760075.757576	1.1763418225643403	2.399760075757576
16	2399760227.2727275	0.9457781322825198	2.3997602272727274
16	2399760378.787879	0.871847220530359	2.399760378787879
16	2399760530.3030305	1.0108881213456786	2.3997605303030305
16	2399760681.818182	1.1777841129614621	2.399760681818182
16	2399760833.3333335	0.9476775679593902	2.3997608333333336
16	2399760984.848485	0.8950834927824978	2.399760984848485
16	2399761136.3636365	1.0787185605419736	2.3997611363636366
16	2399761287.878788	1.1454870748369792	2.399761287878788
16	2399761439.3939395	0.8644268748862669	2.3997614393939397
16	2399761590.909091	1.0884825561341709	2.399761590909091
16	2399761742.4242425	1.0896197898619773	2.3997617424242423
16	2399761893.939394	0.8632100108414223	2.399761893939394
16	2399762045.4545455	0.9437029359246502	2.3997620454545454
16	2399762196.969697	1.002185360388539	2.399762196969697
16	2399762348.4848485	0.8370383774496188	2.3997623484848485
16	2399762500.0	0.8806165327984303	2.3997625
16	2399762651.5151515	0.9070537711843369	2.3997626515151516
16	2399762803.030303	0.8658639883733295	2.399762803030303
16	2399762954.5454545	0.7749709932892781	2.3997629545454546
16	2399763106.060606	0.9116602307973966	2.399763106060606
16	2399763257.5757575	0.7467434657459499	2.3997632575757577
16	2399763409.090909	0.8104111788088206	2.399763409090909
16	2399763560.6060605	0.8809734433506468	2.3997635606060603
16	2399763712.121212	1.0809028602048731	2.399763712121212
16	2399763863.6363635	0.7242538468134545	2.3997638636363634
16	2399764015.151515	0.7160317980914195	2.399764015151515
16	2399764166.6666665	0.8322604677591972	2.3997641666666665
16	2399764318.181818	0.9756518951688187	2.399764318181818
16	2399764469.6969695	0.7181434901124025	2.3997644696969695
16	2399764621.212121	0.775656373688298	2.399764621212121
16	2399764772.7272725	0.8289941658302432	2.3997647727272726
16	2399764924.242424	0.9457724727048008	2.399764924242424
16	2399765075.757576	0.9212476110082723	2.399765075757576
16	2399765227.2727275	0.7427306685455066	2.3997652272727277
16	2399765378.787879	0.7548903624304131	2.399765378787879
16	2399765530.3030305	0.7311945729926094	2.3997655303030303
16	2399765681.818182	0.7732212444552362	2.399765681818182
16	2399765833.3333335	0.7343433750206928	2.3997658333333334
16	2399765984.848485	0.8354315231585581	2.399765984848485
16	2399766136.3636365	0.6309508049365228	2.3997661363636364
16	2399766287.878788	0.6370959728731677	2.399766287878788
16	2399766439.3939395	0.7478146306858309	2.3997664393939395
16	2399766590.909091	0.8105660144740263	2.399766590909091
16	2399766742.4242425	0.6002285171050973	2.3997667424242426
16	2399766893.939394	0.714846783854384	2.399766893939394
16	2399767045.4545455	0.5735994547578708	2.3997670454545457
16	2399767196.969697	0.6870757325333345	2.399767196969697
16	2399767348.4848485	0.7701155093668819	2.3997673484848483
16	2399767500.0	0.7507545817308742	2.3997675
17	2399767500.0	0.7129735381626534	2.3997675
17	2399767651.5151515	0.7170465484273322	2.3997676515151514
17	2399767803.030303	0.7581268644344867	2.399767803030303
17	2399767954.5454545	0.5870844764812044	2.3997679545454544
17	2399768106.060606	0.7936497872390392	2.399768106060606
17	2399768257.5757575	0.6423087878652265	2.3997682575757575
17	2399768409.090909	0.6181753579915498	2.399768409090909
17	2399768560.6060605	0.6563791106386627	2.3997685606060606
17	2399768712.121212	0.757925287553061	2.399768712121212
17	2399768863.6363635	0.892953817786018	2.3997688636363637
17	2399769015.151515	0.6732213239695994	2.399769015151515
17	2399769166.6666665	0.9187214252043727	2.3997691666666663
17	2399769318.181818	0.7938822161105779	2.399769318181818
17	2399769469.6969695	0.7964080884027838	2.3997694696969694
17	2399769621.212121	0.6900044445341181	2.399769621212121
17	2399769772.7272725	0.7176690750910938	2.3997697727272724
17	2399769924.242424	0.7938725726884822	2.399769924242424
17	2399770075.757576	0.8501011584001406	2.399770075757576
17	2399770227.2727275	0.789942716280667	2.3997702272727275
17	2399770378.787879	0.7008404487409996	2.399770378787879
17	2399770530.3030305	0.9206683234504368	2.3997705303030306
17	2399770681.818182	0.8244542349578975	2.399770681818182
17	2399770833.3333335	0.8249578000589308	2.3997708333333336
17	2399770984.848485	1.0410859488568365	2.399770984848485
17	2399771136.3636365	0.8121996566745484	2.3997711363636367
17	2399771287.878788	0.7281894677542333	2.399771287878788
17	2399771439.3939395	0.8841015512541015	2.3997714393939393
17	2399771590.909091	0.8540126857214904	2.399771590909091
17	2399771742.4242425	1.0789787237350754	2.3997717424242424
17	2399771893.939394	1.0272718872774456	2.399771893939394
17	2399772045.4545455	0.7724740545274495	2.3997720454545455
17	2399772196.969697	0.8908264989599334	2.399772196969697
17	2399772348.4848485	1.0757896052361025	2.3997723484848485
17	2399772500.0	0.9068016095982727	2.3997725
17	2399772651.5151515	0.9896685971529872	2.3997726515151516
17	2399772803.030303	1.0844689111453722	2.399772803030303
17	2399772954.5454545	0.8245297170067052	2.3997729545454547
17	2399773106.060606	0.8396994375253451	2.399773106060606
17	2399773257.5757575	0.8963962300359863	2.3997732575757573
17	2399773409.090909	0.8812737807974677	2.399773409090909
17	2399773560.6060605	1.1762895985692428	2.3997735606060604
17	2399773712.121212	0.9032295693306357	2.399773712121212
17	2399773863.6363635	1.0172627949900328	2.3997738636363635
17	2399774015.151515	1.0525815717316223	2.399774015151515
17	2399774166.6666665	0.8746228628598071	2.3997741666666665
17	2399774318.181818	1.123605084513502	2.399774318181818
17	2399774469.6969695	0.994983218482781	2.3997744696969696
17	2399774621.212121	1.0628533692625302	2.399774621212121
17	2399774772.7272725	0.9346198319754432	2.3997747727272727
17	2399774924.242424	0.8794388689781069	2.3997749242424242
17	2399775075.757576	1.0966775016443775	2.399775075757576
17	2399775227.2727275	1.1345943224219521	2.3997752272727273
17	2399775378.787879	1.1673512960517751	2.399775378787879
17	2399775530.3030305	1.1761942747411291	2.3997755303030304
17	2399775681.818182	0.9214965126553859	2.399775681818182
17	2399775833.3333335	0.9770482144800665	2.3997758333333334
17	2399775984.848485	0.8430198762476799	2.399775984848485
17	2399776136.3636365	1.0009000243903452	2.3997761363636365
17	2399776287.878788	0.9005297121917595	2.399776287878788
17	2399776439.3939395	0.9447395936127209	2.3997764393939396
17	2399776590.909091	1.1550113435909777	2.399776590909091
17	2399776742.4242425	0.8977709195733348	2.3997767424242427
17	2399776893.939394	0.808719125673251	2.399776893939394
17	2399777045.4545455	0.9171548645885933	2.3997770454545453
17	2399777196.969697	1.1275399648445792	2.399777196969697
17	2399777348.4848485	1.05144563335725	2.3997773484848484
17	2399777500.0	0.8273555409166163	2.3997775
17	2399777651.5151515	1.0365842926185416	2.3997776515151514
17	2399777803.030303	0.9224415480192236	2.399777803030303
17	2399777954.5454545	0.8669644327255966	2.3997779545454545
17	2399778106.060606	1.0591655075201234	2.399778106060606
17	2399778257.5757575	0.9798619690441517	2.3997782575757576
17	2399778409.090909	0.8865967258242962	2.399778409090909
17	2399778560.6060605	1.0778029456188687	2.3997785606060607
17	2399778712.121212	0.7234262847233505	2.399778712121212
17	2399778863.6363635	0.9953521968287307	2.3997788636363637
17	2399779015.151515	0.8627061967572297	2.399779015151515
17	2399779166.6666665	0.8574742315435816	2.3997791666666664
17	2399779318.181818	0.8119942189348515	2.399779318181818
17	2399779469.6969695	0.9656331911014531	2.3997794696969694
17	2399779621.212121	0.9106169644599948	2.399779621212121
17	2399779772.7272725	0.7552833123381039	2.3997797727272725
17	2399779924.242424	0.9270448505274737	2.399779924242424
17	2399780075.757576	0.7093559598772947	2.399780075757576
17	2399780227.2727275	0.9281052792457006	2.3997802272727276
17	2399780378.787879	0.8560910782243025	2.399780378787879
17	2399780530.3030305	0.7484559351670629	2.3997805303030306
17	2399780681.818182	0.628251226303317	2.399780681818182
17	2399780833.3333335	0.7743097820246329	2.3997808333333337
17	2399780984.848485	0.760379565589805	2.399780984848485
17	2399781136.3636365	0.8463033495698589	2.3997811363636363
17	2399781287.878788	0.7392365231892873	2.399781287878788
17	2399781439.3939395	0.7284465807969952	2.3997814393939394
17	2399781590.909091	0.5706291698972749	2.399781590909091
17	2399781742.4242425	0.7382761566719624	2.3997817424242425
17	2399781893.939394	0.7625788670218443	2.399781893939394
17	2399782045.4545455	0.7458496045066163	2.3997820454545455
17	2399782196.969697	0.6656243775772879	2.399782196969697
17	2399782348.4848485	0.7553022925412095	2.3997823484848486
17	2399782500.0	0.6655585426704008	2.3997825
18	2399782500.0	0.6111573559608797	2.3997825
18	2399782651.5151515	0.5452506934251952	2.3997826515151517
18	2399782803.030303	0.734721924931961	2.399782803030303
18	2399782954.5454545	0.5809130937030308	2.3997829545454543
18	2399783106.060606	0.7694763962144004	2.399783106060606
18	2399783257.5757575	0.6619723412178364	2.3997832575757574
18	2399783409.090909	0.8337119616162924	2.399783409090909
18	2399783560.6060605	0.7998526412069299	2.3997835606060605
18	2399783712.121212	0.6481060787827845	2.399783712121212
18	2399783863.6363635	0.6951702350546771	2.3997838636363635
18	2399784015.151515	0.8357423933266908	2.399784015151515
18	2399784166.6666665	0.7714803351044576	2.3997841666666666
18	2399784318.181818	0.6764499270086239	2.399784318181818
18	2399784469.6969695	0.9041438906367477	2.3997844696969697
18	2399784621.212121	0.8840030523922845	2.399784621212121
18	2399784772.7272725	0.9716606906677615	2.3997847727272723
18	2399784924.242424	0.7535764404632815	2.399784924242424
18	2399785075.757576	0.9067469101918955	2.399785075757576
18	2399785227.2727275	0.867035168353862	2.3997852272727274
18	2399785378.787879	0.8724505190194523	2.399785378787879
18	2399785530.3030305	0.9575134386769308	2.3997855303030304
18	2399785681.818182	1.0143803976886638	2.399785681818182
18	2399785833.3333335	0.8080382431590223	2.3997858333333335
18	2399785984.848485	0.8279767604211741	2.399785984848485
18	2399786136.3636365	0.8313662524329632	2.3997861363636366
18	2399786287.878788	1.053317117154411	2.399786287878788
18	2399786439.3939395	0.967225186105804	2.3997864393939397
18	2399786590.909091	1.077118566208809	2.399786590909091
18	2399786742.4242425	0.7925854744312893	2.3997867424242423
18	2399786893.939394	1.0206126268805715	2.399786893939394
18	2399787045.4545455	1.0389609590698559	2.3997870454545454
18	2399787196.969697	1.0292843856902656	2.399787196969697
18	2399787348.4848485	0.7947968935792143	2.3997873484848484
18	2399787500.0	1.1205569314596042	2.3997875
18	2399787651.5151515	1.0494599741270187	2.3997876515151515
18	2399787803.030303	1.0788116426257148	2.399787803030303
18	2399787954.5454545	0.8829804835656313	2.3997879545454546
18	2399788106.060606	0.9464130841700192	2.399788106060606
18	2399788257.5757575	1.0407329308391684	2.3997882575757576
18	2399788409.090909	1.1445648339402221	2.399788409090909
18	2399788560.6060605	1.0031367277763559	2.3997885606060607
18	2399788712.121212	0.997211024195748	2.399788712121212
18	2399788863.6363635	0.9594619791247577	2.3997888636363633
18	2399789015.151515	1.0145872188477947	2.399789015151515
18	2399789166.6666665	0.9020136182793268	2.3997891666666664
18	2399789318.181818	1.1412894439215124	2.399789318181818
18	2399789469.6969695	0.8127341154259623	2.3997894696969695
18	2399789621.212121	1.071723817040345	2.399789621212121
18	2399789772.7272725	0.8453031521153725	2.3997897727272726
18	2399789924.242424	0.8968671039732191	2.399789924242424
18	2399790075.757576	1.0211646482044174	2.399790075757576
18	2399790227.2727275	1.0081748657833496	2.3997902272727276
18	2399790378.787879	0.9124757971947616	2.399790378787879
18	2399790530.3030305	0.8714470758805318	2.3997905303030307
18	2399790681.818182	0.9967381227796728	2.399790681818182
18	2399790833.3333335	1.1215175436440055	2.3997908333333333
18	2399790984.848485	0.8724823698676563	2.399790984848485
18	2399791136.3636365	1.1402464999419173	2.3997911363636364
18	2399791287.878788	1.1848777494235925	2.399791287878788
18	2399791439.3939395	1.0274324421447536	2.3997914393939395
18	2399791590.909091	0.8485434867853309	2.399791590909091
18	2399791742.4242425	0.8887216992824842	2.3997917424242425
18	2399791893.939394	0.7865254878364261	2.399791893939394
18	2399792045.4545455	0.9745018953711578	2.3997920454545456
18	2399792196.969697	0.9519356109844002	2.399792196969697
18	2399792348.4848485	1.0780001166737658	2.3997923484848487
18	2399792500.0	0.8161530606994895	2.3997925
18	2399792651.5151515	1.0506780002171328	2.3997926515151513
18	2399792803.030303	1.0726654597298189	2.399792803030303
18	2399792954.5454545	0.9883442992673612	2.3997929545454544
18	2399793106.060606	0.8483592186085144	2.399793106060606
18	2399793257.5757575	0.961015842443835	2.3997932575757575
18	2399793409.090909	0.9896131814649602	2.399793409090909
18	2399793560.6060605	1.0214593716398903	2.3997935606060605
18	2399793712.121212	0.8853720958619422	2.399793712121212
18	2399793863.6363635	0.8242950746781443	2.3997938636363636
18	2399794015.151515	0.8396311604014765	2.399794015151515
18	2399794166.6666665	0.7096856526555404	2.3997941666666667
18	2399794318.181818	0.8514125280117002	2.399794318181818
18	2399794469.6969695	0.8343493561114697	2.3997944696969693
18	2399794621.212121	0.7350621580676537	2.399794621212121
18	2399794772.7272725	0.9097168287632788	2.3997947727272724
18	2399794924.242424	0.9227717260330475	2.399794924242424
18	2399795075.757576	0.9018016289278873	2.399795075757576
18	2399795227.2727275	0.8865259212418288	2.3997952272727274
18	2399795378.787879	0.9389346104929523	2.399795378787879
18	2399795530.3030305	0.8758075805927431	2.3997955303030305
18	2399795681.818182	0.8315085060029485	2.399795681818182
18	2399795833.3333335	0.8549254200889663	2.3997958333333336
18	2399795984.848485	0.6845949692808221	2.399795984848485
18	2399796136.3636365	0.7876419439936392	2.3997961363636366
18	2399796287.878788	0.7799331026145094	2.399796287878788
18	2399796439.3939395	0.6225938077322691	2.3997964393939393
18	2399796590.909091	0.8421577120313277	2.399796590909091
18	2399796742.4242425	0.6938977859073988	2.3997967424242423
18	2399796893.939394	0.799246075776921	2.399796893939394
18	2399797045.4545455	0.6874404223276346	2.3997970454545454
18	2399797196.969697	0.7470824669599092	2.399797196969697
18	2399797348.4848485	0.5209557812062471	2.3997973484848485
18	2399797500.0	0.662521814614781	2.3997975
19	2399797500.0	0.579808373235903	2.3997975
19	2399797651.5151515	0.7340458989648252	2.3997976515151516
19	2399797803.030303	0.59603503264735	2.399797803030303
19	2399797954.5454545	0.5528060545107578	2.3997979545454546
19	2399798106.060606	0.7186177646973545	2.399798106060606
19	2399798257.5757575	0.6061206405000533	2.3997982575757577
19	2399798409.090909	0.7134422610470246	2.399798409090909
19	2399798560.6060605	0.6645461421382847	2.3997985606060603
19	2399798712.121212	0.6266683223172329	2.399798712121212
19	2399798863.6363635	0.7051577858471901	2.3997988636363634
19	2399799015.151515	0.7222859893112868	2.399799015151515
19	2399799166.6666665	0.7068169127694008	2.3997991666666665
19	2399799318.181818	0.9200241926431088	2.399799318181818
19	2399799469.6969695	0.8755813418472392	2.3997994696969696
19	2399799621.212121	0.6664544724777626	2.399799621212121
19	2399799772.7272725	0.9563866355027816	2.3997997727272726
19	2399799924.242424	0.6854358296553614	2.399799924242424
19	2399800075.757576	0.982475767770762	2.399800075757576
19	2399800227.2727275	0.9344457831543381	2.3998002272727277
19	2399800378.787879	0.7447693515165746	2.3998003787878788
19	2399800530.3030305	0.818734971582985	2.3998005303030303
19	2399800681.818182	0.7368736730629829	2.399800681818182
19	2399800833.3333335	0.8495336821750836	2.3998008333333334
19	2399800984.848485	0.9954503966013424	2.399800984848485
19	2399801136.3636365	1.029240541577039	2.3998011363636365
19	2399801287.878788	1.0653464972990416	2.399801287878788
19	2399801439.3939395	0.9786509334790383	2.3998014393939395
19	2399801590.909091	1.026969920051119	2.399801590909091
19	2399801742.4242425	0.9811544406319104	2.3998017424242426
19	2399801893.939394	0.7516237264986626	2.399801893939394
19	2399802045.4545455	0.8163851514563774	2.3998020454545457
19	2399802196.969697	0.9726531317590851	2.399802196969697
19	2399802348.4848485	0.9944131374599329	2.3998023484848483
19	2399802500.0	1.0473956359168288	2.3998025
19	2399802651.5151515	1.1033207094285478	2.3998026515151514
19	2399802803.030303	0.9633896664331207	2.399802803030303
19	2399802954.5454545	0.8413889562633977	2.3998029545454544
19	2399803106.060606	1.0419851342474684	2.399803106060606
19	2399803257.5757575	1.0703394118740486	2.3998032575757575
19	2399803409.090909	1.1141722743312135	2.399803409090909
19	2399803560.6060605	0.9614928511615148	2.3998035606060606
19	2399803712.121212	1.002322617797166	2.399803712121212
19	2399803863.6363635	1.1786595134877431	2.3998038636363637
19	2399804015.151515	0.9014391633399147	2.399804015151515
19	2399804166.6666665	0.9312044026285223	2.3998041666666663
19	2399804318.181818	1.0242566088390743	2.399804318181818
19	2399804469.6969695	1.081436323790935	2.3998044696969694
19	2399804621.212121	1.1216953118240094	2.399804621212121
19	2399804772.7272725	0.9782964342409384	2.3998047727272724
19	2399804924.242424	1.0510565242883274	2.399804924242424
19	2399805075.757576	1.094150003439217	2.399805075757576
19	2399805227.2727275	0.9307449548541862	2.3998052272727275
19	2399805378.787879	1.1850311031253986	2.399805378787879
19	2399805530.3030305	1.0414080020591776	2.3998055303030306
19	2399805681.818182	1.0009338460319686	2.399805681818182
19	2399805833.3333335	0.9173326448267404	2.3998058333333336
19	2399805984.848485	0.9613960286617437	2.399805984848485
19	2399806136.3636365	0.824972714888298	2.3998061363636367
19	2399806287.878788	1.0590674939565075	2.399806287878788
19	2399806439.3939395	0.9772106913461753	2.3998064393939393
19	2399806590.909091	0.7894380955131418	2.399806590909091
19	2399806742.4242425	1.0265278929396147	2.3998067424242424
19	2399806893.939394	1.1129592461875086	2.399806893939394
19	2399807045.4545455	1.1036703682233198	2.3998070454545455
19	2399807196.969697	0.9640987776581543	2.399807196969697
19	2399807348.4848485	0.8396431622133156	2.3998073484848486
19	2399807500.0	1.1426717547471685	2.3998075
19	2399807651.5151515	0.9146527806204438	2.3998076515151516
19	2399807803.030303	0.9503893489240812	2.399807803030303
19	2399807954.5454545	0.9754388275588785	2.3998079545454547
19	2399808106.060606	0.9576279247091685	2.399808106060606
19	2399808257.5757575	1.0136592652001526	2.3998082575757573
19	2399808409.090909	0.7361183789012687	2.399808409090909
19	2399808560.6060605	0.9040642992500277	2.3998085606060604
19	2399808712.121212	0.8788590343851327	2.399808712121212
19	2399808863.6363635	0.7540103526212327	2.3998088636363635
19	2399809015.151515	0.8362314183800001	2.399809015151515
19	2399809166.6666665	0.8969583110890406	2.3998091666666665
19	2399809318.181818	0.9027842390636972	2.399809318181818
19	2399809469.6969695	0.8064130320074264	2.3998094696969696
19	2399809621.212121	0.9281769541612555	2.399809621212121
19	2399809772.7272725	0.8490074429812189	2.3998097727272727
19	2399809924.242424	0.9634335019676549	2.3998099242424242
19	2399810075.757576	0.8103582428043109	2.3998100757575758
19	2399810227.2727275	0.9445572119999843	2.3998102272727273
19	2399810378.787879	0.6425230771785814	2.399810378787879
19	2399810530.3030305	0.8331908708508303	2.3998105303030304
19	2399810681.818182	0.6679119356334002	2.399810681818182
19	2399810833.3333335	0.7181626741548623	2.3998108333333334
19	2399810984.848485	0.849523396918791	2.399810984848485
19	2399811136.3636365	0.6512908383812482	2.3998111363636365
19	2399811287.878788	0.7751827189470644	2.399811287878788
19	2399811439.3939395	0.7300315487090014	2.3998114393939396
19	2399811590.909091	0.7906557797790047	2.399811590909091
19	2399811742.4242425	0.7995557605785539	2.3998117424242427
19	2399811893.939394	0.5689191091776069	2.399811893939394
19	2399812045.4545455	0.7112931279877962	2.3998120454545453
19	2399812196.969697	0.7192283283155416	2.399812196969697
19	2399812348.4848485	0.6412185428200908	2.3998123484848484
[truncated: 4,401 more rows]
